# Supplementary material for: Potential mechanism of Ziyin Tongluo Formula in the treatment of postmenopausal osteoporosis: based on network pharmacology and ovariectomized rat model
Source: Chin Med. 2021 Sep 16;16:88. doi: 10.1186/s13020-021-00503-5 (PMC8444605; doi:10.1186/s13020-021-00503-5)
Supplement: Supplementary file 1 — Additional file 1: Table S1. The detailed information of active ingredients of ZYTLF. [file 13020_2021_503_MOESM1_ESM.xls]

## Sheet: Sheet1
The detailed information of active ingredients of ZYTLF
MOL ID	Name	OB	DL
MOL000296	hederagenin	36.91	0.75
MOL000449	Stigmasterol	43.83	0.76
MOL000371	3,9-di-O-methylnissolin	53.74	0.48
MOL000378	7-O-methylisomucronulatol	74.69	0.3
MOL000380	(6aR,11aR)-9,10-dimethoxy-6a,11a-dihydro-6H-benzofurano[3,2-c]chromen-3-ol	64.26	0.42
MOL000483	(Z)-3-(4-hydroxy-3-methoxy-phenyl)-N-[2-(4-hydroxyphenyl)ethyl]acrylamide	118.35	0.26
MOL004959	1-Methoxyphaseollidin	69.98	0.64
MOL000049	3β-acetoxyatractylone	54.07	0.22
MOL011753	5-O-Methylvisamminol	37.99	0.25
MOL000468	8-o-Methylreyusi	70.32	0.27
MOL001454	berberine	36.86	0.78
MOL000358	beta-sitosterol	36.91	0.75
MOL000417	Calycosin	47.75	0.24
MOL001956	cnidilin	32.69	0.28
MOL013077	Decursin	39.27	0.38
MOL000392	formononetin	69.67	0.21
MOL001484	Inermine	75.18	0.54
MOL000497	licochalcone a	40.79	0.29
MOL005147	Lucidumoside D_qt	54.41	0.47
MOL002565	Medicarpin	49.22	0.34
MOL000785	palmatine	64.6	0.65
MOL002644	Phellopterin	40.19	0.28
MOL000507	Psi-Baptigenin	70.12	0.31
MOL000098	quercetin	46.43	0.28
MOL004891	shinpterocarpin	80.3	0.73
MOL005384	suchilactone	57.52	0.56
MOL000500	Vestitol	74.66	0.21
MOL000173	wogonin	30.68	0.23
MOL002714	baicalein	33.52	0.21
MOL000422	kaempferol	41.88	0.24
MOL000006	luteolin	36.16	0.25
MOL004576	taxifolin	57.84	0.27
MOL000011	(2R,3R)-3-(4-hydroxy-3-methoxy-phenyl)-5-methoxy-2-methylol-2,3-dihydropyrano[5,6-h][1,4]benzodioxin-9-one	68.83	0.66
MOL004824	(2S)-6-(2,4-dihydroxyphenyl)-2-(2-hydroxypropan-2-yl)-4-methoxy-2,3-dihydrofuro[3,2-g]chromen-7-one	60.25	0.63
MOL004914	1,3-dihydroxy-8,9-dimethoxy-6-benzofurano[3,2-c]chromenone	62.9	0.53
MOL004863	3-(3,4-dihydroxyphenyl)-5,7-dihydroxy-8-(3-methylbut-2-enyl)chromone	66.37	0.41
MOL000470	8-C-α-L-arabinosylluteolin	35.54	0.66
MOL000502	Cajinin	68.8	0.27
MOL001458	coptisine	30.67	0.86
MOL011740	divaricatol	31.65	0.38
MOL002897	epiberberine	43.09	0.78
MOL005000	Gancaonin G	60.44	0.39
MOL004808	glyasperin B	65.22	0.44
MOL004810	glyasperin F	75.84	0.54
MOL005007	Glyasperins M	72.67	0.59
MOL003847	Inophyllum E	38.81	0.85
MOL000354	isorhamnetin	49.6	0.31
MOL000239	Jaranol	50.83	0.29
MOL011747	ledebouriellol	32.05	0.51
MOL004904	licopyranocoumarin	80.36	0.65
MOL004855	Licoricone	63.58	0.47
MOL000503	Medicagol	57.49	0.6
MOL005016	Odoratin	49.95	0.3
MOL005017	Phaseol	78.77	0.58
MOL003588	Prangenidin	36.31	0.22
MOL000471	aloe-emodin	83.38	0.24
MOL000492	(+)-catechin	54.83	0.24
MOL011730	11-hydroxy-sec-o-beta-d-glucosylhamaudol_qt	50.24	0.27
MOL002311	Glycyrol	90.78	0.67
MOL001924	paeoniflorin	53.87	0.79
MOL000433	FA	68.96	0.71
MOL001941	Ammidin	34.55	0.22
MOL001941	imperatorin	34.55	0.22
MOL000506	Lupinidine	61.89	0.21
MOL000072	8β-ethoxy atractylenolide Ⅲ	35.95	0.21
MOL011749	phelloptorin	43.39	0.28
MOL000490	petunidin	30.05	0.31
MOL011732	anomalin	59.65	0.66
MOL004903	liquiritin	65.69	0.74
MOL001918	paeoniflorgenone	87.59	0.37
MOL005190	eriodictyol	71.79	0.24
MOL000442	1,7-Dihydroxy-3,9-dimethoxy pterocarpene	39.05	0.48
MOL000387	Bifendate	31.1	0.67
MOL000493	campesterol	37.58	0.71
MOL000501	Consume close grain	68.12	0.27
MOL000379	9,10-dimethoxypterocarpan-3-O-β-D-glucoside	36.74	0.92
MOL001494	Mandenol	42	0.19
MOL007514	methyl icosa-11,14-dienoate	39.67	0.23
MOL001006	poriferasta-7,22E-dien-3beta-ol	42.98	0.76
MOL002710	Pyrethrin II	48.36	0.35
MOL000359	sitosterol	36.91	0.75
MOL004355	Spinasterol	42.98	0.76
MOL004718	α-spinasterol	42.98	0.76
MOL001919	(3S,5R,8R,9R,10S,14S)-3,17-dihydroxy-4,4,8,10,14-pentamethyl-2,3,5,6,7,9-hexahydro-1H-cyclopenta[a]phenanthrene-15,16-dione	43.56	0.53
MOL000953	Cholesterol	37.87	0.68
MOL000033	(3S,8S,9S,10R,13R,14S,17R)-10,13-dimethyl-17-[(2R,5S)-5-propan-2-yloctan-2-yl]-2,3,4,7,8,9,11,12,14,15,16,17-dodecahydro-1H-cyclopenta[a]phenanthren-3-ol	36.23	0.78
MOL012461	28-norolean-17-en-3-ol	35.93	0.78
MOL000469	3-Hydroxystigmast-5-en-7-one	40.93	0.78
MOL000085	beta-daucosterol_qt	36.91	0.75
MOL002643	delta 7-stigmastenol	37.42	0.75
MOL000211	Mairin	55.38	0.78
MOL000461	3,7-dihydroxy-6-methoxy-dihydroflavonol	43.8	0.26
MOL001987	β-sitosterol	33.94	0.7
