# Supplementary material for: Potential mechanism of Ziyin Tongluo Formula in the treatment of postmenopausal osteoporosis: based on network pharmacology and ovariectomized rat model
Source: Chin Med. 2021 Sep 16;16:88. doi: 10.1186/s13020-021-00503-5 (PMC8444605; doi:10.1186/s13020-021-00503-5)
Supplement: Supplementary file 2 — Additional file 2: Table S2. List of ZYTLF-targets, PMOP-genes, and ZYTLF-PMOP overlapping genes. [file 13020_2021_503_MOESM2_ESM.xls]

## Sheet: Sheet1
List of ZYTLF-targets, PMOP-genes, and ZYTLF-PMOP overlapping genes
ZYTLF-targets	PMOP-related genes	overlapping target genes
XDH	SOD2	ADH1B
VEGFA	LPA	ADH1C
VCAM1	IL1RAPL2	ADRB1
TP53	CST3	ADRB2
TNF	IGFBP5	AHR
THBD	SFRP1	AKT1
TGFB1	NR3C1	ALOX12
SULT1E1	IL7	ALOX5
STAT3	TLR4	APOB
SPP1	IL17A	APP
SOD1	GHR	AR
SLPI	IL4	BACE1
SLC6A4	DKK1	BAX
SLC6A3	CSF1	BCL2
SLC2A4	RUNX2	BCL2L1
SIRT1	IL11	BIRC5
SERPINE1	BGLAP	CA2
SELE	OXT	CASP3
RXRA	FDPS	CASP7
RUNX2	CYP21A2	CASP8
RELA	CYP19A1	CASP9
PTGS2	CXCL8	CAT
PTGS1	TNFRSF11B	CAV1
PTEN	IGFBP4	CCL2
PRKCE	CD14	CCNA2
PRKCD	IL2RA	CCND1
PRKACA	CYP1A1	CD14
PPARG	KL	CD40LG
PPARD	CDX2	CDK2
PON1	IGFBP2	CDK4
PLAU	CCL2	CDKN1A
PLAT	SERPINC1	COL1A1
PIK3CG	CASR	COL3A1
PGR	LEPR	CRP
PARP1	GHRL	CTSD
OPRM1	NOS3	CYP1A1
ODC1	ACE	CYP1A2
NR3C2	SEMA4D	CYP1B1
NR1I3	CTSK	CYP3A4
NR1I2	APOB	DPP4
NQO1	CNR2	EGF
NOS3	GH1	EGFR
NOS2	PTHLH	ERBB2
NFATC1	PAX5	ESR1
NCOA2	MIR214	ESR2
NCOA1	CRP	F10
MYC	BMND9	F2
MPO	BMND13	F3
MMP9	IL36A	F7
MMP3	BMND11	FASN
MMP1	BMND10	FOS
MET	BMND5	FOSL1
MCL1	BMND3	GSK3B
MAPK8	BMND2	GSTM1
MAPK14	BEST1	GSTP1
MAPK1	APOE	HIF1A
KCNMA1	AAAS	HMOX1
JUN	TYROBP	HSD3B1
IRF1	PDLIM4	HSD3B2
INSR	WRAP53	HSPA5
IL6	P3H1	HSPB1
IL4	ESR2	HTR2A
IL10	ANTXR2	ICAM1
IGFBP3	SLC7A7	IFNG
IGF2	XYLT2	IGF2
IFNG	GORAB	IGFBP3
ICAM1	LEP	IL10
HTR2A	MIR422A	IL4
HSPB1	ICAM1	IL6
HSPA5	TNF	INSR
HSD3B2	PLOD1	IRF1
HSD3B1	RAC2	JUN
HMOX1	RTEL1	KCNMA1
HIF1A	IL1B	MAPK1
GSTP1	BANF1	MAPK14
GSTM1	IGFBP3	MAPK8
GSK3B	WNT1	MCL1
FOSL1	SOST	MET
FOS	SMS	MMP1
FASN	NOTCH2	MMP3
F7	FOS	MMP9
F3	MIR2861	MPO
F2	BMP1	MYC
F10	PLCG2	NCOA1
ESR2	IL6	NCOA2
ESR1	CRTAP	NFATC1
ERBB2	LMNA	NOS2
EGFR	CTNNB1	NOS3
EGF	LRP6	NQO1
DPP4	GNRH1	NR1I2
CYP3A4	IBSP	NR1I3
CYP1B1	MAPK3	NR3C2
CYP1A2	NRIP1	ODC1
CYP1A1	TNFRSF11A	OPRM1
CTSD	MIR503	PARP1
CRP	BTF3P11	PGR
COL3A1	BRD2	PIK3CG
COL1A1	IL1RN	PLAT
CDKN1A	EDSARTH1	PLAU
CDK4	OI4	PON1
CDK2	FRTS2	PPARD
CD40LG	OI15	PPARG
CD14	LRP7	PRKACA
CCND1	EDSARTH2	PRKCD
CCNA2	NPT2	PRKCE
CCL2	OI3	PTEN
CAV1	BMND16	PTGS1
CAT	OI2	PTGS2
CASP9	LR3	RELA
CASP8	NPHLOP1	RUNX2
CASP7	PCLD4	RXRA
CASP3	EVR4	SELE
CA2	BMND1	SERPINE1
BIRC5	CRT	SIRT1
BCL2L1	SLC17A2	SLC2A4
BCL2	NPHLOP2	SLC6A3
BAX	BMND7	SLC6A4
BACE1	SLC9A3R1	SLPI
AR	OPTA1	SOD1
APP	EBP50	SPP1
APOB	OI1	STAT3
ALOX5	COL1A1	SULT1E1
ALOX12	BMND8	TGFB1
AKT1	SLC34A1	THBD
AHR	EDSCV	TNF
ADRB2	BMND12	TP53
ADRB1	BMP2	VCAM1
ADH1C	CYP17A1	VEGFA
ADH1B	SP7	XDH
VEGFR2	MIR133A1
TYR	VKORC1
TOP2A	FGF2
TOP2	EGF
TOP1	MIR21
TEP1	PTGS2
SLC6A2	AHSG
SCN5A	HMGCR
RXRB	HSD11B1
RUNX1T1	LCT
RB1	LDLR
RASSF1	FGF23
RASA1	MMP9
RAF1	IL2
PYGM	P2RX7
PTPN1	IGF1
PTGES2	IFNG
PTGER3	UBXN11
PSMD3	SP1
PRSS1	REN
PRKCA	EDN1
PPP3CA	ALPL
POR	CYP3A4
PKIA	SELE
PIM1	BMP6
PDE3A	CYP27B1
PDE10A	HIF1A
PCOLCE	TP53
PCNA	ACP5
OPRD1	IL10
OLR1	ALPP
NUF2	IGFBP1
NPEPPS	IGF2
NOX5	SERPINE1
NFKBIA	GC
NFE2L2	MTHFR
NCF1	LEPQTL1
MTTP	BMND6
MT-ND6	BMND14
MOGAT2	IL1A
MGAM	DMD
MDM2	BMND4
MAPK10	VEGFA
MAP2	PGR
MAOB	ADIPOQ
MAOA	PRL
LTA4H	SLC26A2
LBP	CDKN1C
KCNH2	SATB2
IL8	PDE8B
IL1β	SLPI
IL1α	SGMS2
IKBKB	SMAD3
IGHG1	EIF2AK3
HTR3A	FZD4
HSP90	NFKB1
HSF1	NDP
HK2	TINF2
HAS2	BMP4
GSTM2	NOP10
GRIA2	PDE11A
GJA1	TGFBR1
GABRA6	NHP2
GABRA5	STAT1
GABRA3	IGF1R
GABRA2	PRKACA
GABRA1	CYP24A1
FOSL2	PTH
FN1	INS
FABP5	COL2A1
ERBB3	PRKAR1A
ELK1	GNAS
EIF6	FSHR
EGLN1	MMP14
E2F2	SQOR
DUOX2	WRN
DRD1	AR
DPEP1	VDR
DIO1	SHBG
DCAF5	MIR27A
CYCS	NPPB
CXCL2	SPP1
CXCL11	RAC1
CXCL10	ARHGEF3
CTRB1	MEG3
CLDN4	PTH1R
CHUK	VBCH2
CHRNA7	HP
CHRNA2	CD34
CHRM5	MIR210
CHRM4	CAT
CHRM3	TGFB1
CHRM2	CALCA
CHRM1	ESR1
CHEK2	RPS5
CHEK1	HCINF2
CDK1	NHERF1
CCNB1	OPPG
CALM1	BMND18
BBC3	CAFYD
AKR1C3	RIL
AKR1B1	INT1
AHSA1	TERT
ADRA2C	PPARG
ADRA2A	LRP5
ADRA1D	SPARC
ADRA1B	COL1A2
ADRA1A	WNT3A
ADCY2	CALCR
ACP3	TNFSF11
ACHE	ALB
ACACA	UGT2B17
ABCA2	CD36
	PLS3
	ABCA1
	ABCA8
	ABCB1
	ABCB11
	ABCB7
	ABCC2
	ABCG2
	ABO
	ACACB
	ACP1
	ACTA2
	ACTN3
	ACTN4
	ACVR1
	ACVR2A
	ACVR2B
	ACVRL1
	ADAMTS2
	ADAMTSL1
	ADCYAP1
	ADGRV1
	ADH1B
	ADH1C
	ADIPOR1
	ADIPOR2
	ADM
	ADRB1
	ADRB2
	ADRB3
	AFP
	AGER
	AGT
	AGTR1
	AHR
	AKAP13
	AKR1A1
	AKR1C1
	AKR1C2
	AKR1C4
	AKT1
	AKT2
	ALDH2
	ALOX12
	ALOX15
	ALOX5
	AMH
	AMHR2
	ANXA5
	APC
	APEX1
	APOA1
	APOA4
	APOA5
	APOC3
	APOL1
	APP
	AREG
	ARHGAP10
	ARSA
	ARSH
	ASRGL1
	ATF2
	ATG16L1
	ATM
	ATP6V1G1
	ATR
	AVP
	AVPR1A
	AXIN1
	AXIN2
	B2M
	BACE1
	BAD
	BAX
	BCL2
	BCL2L1
	BCL2L14
	BDNF
	BECN1
	BGN
	BHMT
	BIRC5
	BLZF1
	BMP15
	BMP2K
	BMP7
	BRAF
	BRCA1
	BRCA2
	BRIP1
	BSG
	C1orf61
	C3
	CA10
	CA2
	CA8
	CACNA1C
	CALB1
	CALM2
	CALR
	CAMP
	CAPN10
	CARTPT
	CASC11
	CASP1
	CASP3
	CASP7
	CASP8
	CASP9
	CAV1
	CBS
	CCDC170
	CCK
	CCL27
	CCL3
	CCL4
	CCL8
	CCN4
	CCNA2
	CCND1
	CCNE1
	CCR2
	CCR3
	CCR5
	CD247
	CD38
	CD40
	CD40LG
	CD44
	CD47
	CD79A
	CD80
	CDH11
	CDH2
	CDK2
	CDK4
	CDK5
	CDK6
	CDKN1A
	CDKN2A
	CDKN3
	CEACAM1
	CEACAM5
	CEBPA
	CEBPB
	CER1
	CETP
	CFI
	CFTR
	CGA
	CGB3
	CHAT
	CHGA
	CHI3L1
	CHKA
	CHKB
	CKB
	CLCN7
	CLEC2D
	CLEC3B
	CLOCK
	CLU
	CNR1
	CNTF
	CNTNAP2
	COG2
	COL17A1
	COL3A1
	COMP
	COMT
	COX5A
	CP
	CRAT
	CREB1
	CREBBP
	CRH
	CRHR1
	CRHR2
	CRNDE
	CRY2
	CSF1R
	CSF2
	CSF2RB
	CSF3
	CSF3R
	CSH1
	CSK
	CSN1S1
	CSNK1D
	CSRNP3
	CSTA
	CTF1
	CTLA4
	CTSB
	CTSD
	CTSS
	CTTN
	CX3CL1
	CX3CR1
	CXADR
	CXCL12
	CXCR2
	CXCR4
	CYB5A
	CYP11A1
	CYP11B1
	CYP11B2
	CYP1A2
	CYP1B1
	CYP26A1
	CYP27A1
	CYP2C9
	CYP2D6
	CYP2R1
	CYP3A7
	CYP7A1
	CYP7B1
	DANCR
	DBH
	DBP
	DCAF13
	DCC
	DCN
	DDX4
	DES
	DGCR5
	DHCR24
	DIO2
	DIO3
	DMP1
	DNMT3A
	DPP4
	DRD2
	DRD3
	DYNLL1
	EDN3
	EDNRA
	EDNRB
	EFNB2
	EGFR
	EIF4EBP1
	ELANE
	ELN
	EMP1
	ENG
	ENO1
	EP300
	EPHA3
	EPHB2
	EPHX1
	EPO
	ERAP1
	ERBB2
	ERBB4
	ERCC1
	ERCC2
	ERCC3
	ERCC4
	ERCC5
	ERCC6
	ERCC8
	ERG
	ESRRA
	ESRRB
	ESRRG
	ETS1
	ETS2
	EZH2
	F10
	F13A1
	F2
	F3
	F5
	F7
	F8
	F9
	FAAH
	FABP2
	FABP3
	FABP3P2
	FABP4
	FADS1
	FADS2
	FANCA
	FANCC
	FANCD2
	FANCE
	FANCF
	FANCG
	FAS
	FASLG
	FASN
	FBLN5
	FBN1
	FDFT1
	FEN1
	FGA
	FGB
	FGF1
	FGF18
	FGF19
	FGFR1
	FGFR2
	FGG
	FKBP14
	FLT3
	FMOD
	FMR1
	FNDC5
	FOSL1
	FOXA1
	FOXC2
	FOXL2
	FOXO1
	FRA1H
	FRAT2
	FRZB
	FSHB
	FST
	FSTL1
	FTCDNL1
	FTH1
	FTO
	FXR2
	FZD1
	FZD5
	FZD6
	FZD7
	FZD9
	G6PD
	GAL
	GALNT3
	GAPDH
	GAST
	GBA
	GCG
	GDF11
	GDF15
	GGCX
	GGT1
	GGT2
	GHRH
	GHRHR
	GHSR
	GIP
	GIPR
	GLA
	GLP1R
	GNAI2
	GNB3
	GNRHR
	GPD1
	GPRC6A
	GPT
	GPX1
	GRB2
	GREB1
	GREM2
	GSDMB
	GSK3B
	GSR
	GSTM1
	GSTP1
	GSTT1
	GUSB
	GZMB
	HAMP
	HAPLN1
	HCRT
	HDC
	HELLS
	HFE
	HGF
	HLA-A
	HLA-B
	HLA-C
	HLA-DQA1
	HLA-DQB1
	HLA-DRB1
	HMOX1
	HNF1A
	HNF4A
	HSD11B2
	HSD17B3
	HSD17B4
	HSD3B1
	HSD3B2
	HSD3BP4
	HSP90AA1
	HSPA1B
	HSPA5
	HSPB1
	HSPD1
	HTR1A
	HTR2A
	HTRA2
	IAPP
	ID4
	IFNA1
	IFNA2
	IFNB1
	IGF2R
	IGFALS
	IGFBP6
	IGHE
	IL12B
	IL13
	IL15
	IL16
	IL18
	IL18BP
	IL18R1
	IL1R1
	IL1R2
	IL2RB
	IL3
	IL31
	IL4R
	IL5
	IL6R
	IL6ST
	INHA
	INHBA
	INHBB
	INSL3
	INSR
	IRAK1
	IRF1
	IRF5
	IRF8
	IRS1
	IRS2
	ITGA1
	ITGAV
	ITGB2
	ITGB3
	ITIH4
	ITLN1
	JAG1
	JAK2
	JUN
	JUNB
	KAT2B
	KCNMA1
	KDR
	KHDRBS3
	KISS1
	KISS1R
	KIT
	KLF10
	KLF4
	KLK3
	KNG1
	KRAS
	KREMEN1
	KRT1
	KRT18
	KRT7
	LALBA
	LAP3
	LBR
	LCAT
	LCN1
	LCN2
	LGALS1
	LGALSL-DT
	LGMN
	LGR4
	LGR6
	LHB
	LHCGR
	LIF
	LIFR
	LIG1
	LIG3
	LIG4
	LINC01094
	LINC02596
	LINC02597
	LIPC
	LOC108684022
	LOC109433677
	LOC109611589
	LOC109611593
	LOC110013312
	LOC110386947
	LOC110386951
	LOC110806262
	LOC111089942
	LOX
	LOXL1
	LPL
	LRP2
	LRP4
	LRP8
	LTA
	LTF
	MAEA
	MAGEA1
	MAGEA3
	MALT1
	MAP1LC3A
	MAP3K1
	MAPK1
	MAPK14
	MAPK8
	MAPT
	MARCO
	MARK3
	MATN3
	MBL2
	MC2R
	MC4R
	MCL1
	ME1
	MECP2
	MEF2C
	MELK
	MEPE
	MET
	MGP
	MIF
	MIR125B1
	MIR140
	MIR144
	MIR145
	MIR146A
	MIR149
	MIR155
	MIR196A2
	MIR203A
	MIR222
	MIR223
	MIR23B
	MIR29B1
	MIR30D
	MIR324
	MIR433
	MIR499A
	MIR550A1
	MIR708
	MIRLET7C
	MITF
	MKI67
	MLH1
	MMADHC-DT
	MME
	MMP1
	MMP13
	MMP2
	MMP3
	MMP7
	MMP8
	MPO
	MRE11
	MSTN
	MTHFD1
	MT-ND2
	MTNR1B
	MTOR
	MTR
	MTRR
	MUC1
	MUC5AC
	MYC
	MYF5
	MYF6
	MYH11
	MYOCD
	MYOD1
	MYOG
	NAMPT
	NANOG
	NBN
	NCOA1
	NCOA2
	NEAT1
	NELL1
	NFATC1
	NGF
	NGFR
	NIPSNAP3B
	NM
	NMU
	NMUR2
	NOG
	NOS1
	NOS2
	NOTCH1
	NOX4
	NPAS2
	NPPA
	NPY
	NPY1R
	NPY2R
	NQO1
	NR0B1
	NR0B2
	NR1H2
	NR1H4
	NR1I2
	NR1I3
	NR3C2
	NR5A1
	NR5A2
	NRG1
	NRP1
	NTRK1
	NTRK2
	OCLN
	ODC1
	OGG1
	OGN
	OPRM1
	OSCAR
	OSM
	OVGP1
	OXTR
	P2RY12
	PA2G4P2
	PAEP
	PAGR1
	PAK2
	PARP1
	PBX1
	PDE4A
	PDGFA
	PDGFRB
	PEMT
	PEPD
	PER1
	PER2
	PER3
	PGRMC1
	PHB2
	PIK3CA
	PIK3CB
	PIK3CG
	PIK3R1
	PLA2G7
	PLAT
	PLAU
	PLCL1
	PLG
	PLIN1
	PLXNA2
	POLB
	POLD1
	POLE
	POLG
	POLR3A
	POMC
	PON1
	PON2
	POSTN
	POU1F1
	POU5F1
	PPARA
	PPARD
	PPARGC1A
	PPBP
	PRDM16
	PRDM2
	PRDX2
	PRKAA1
	PRKCD
	PRKCE
	PRKDC
	PRLR
	PROS1
	PSEN2
	PSMC4
	PSTPIP1
	PTCH1
	PTEN
	PTGER2
	PTGER4
	PTGIS
	PTGS1
	PTH2R
	PTK2B
	PTN
	PTPA
	PTPN2
	PTPN22
	PTPN6
	PTPRC
	PTTG1
	PYY
	QPCT
	RAB4A
	RAD51
	RAD51C
	RAD52
	RAD54L
	RAP1A
	RARA
	RARRES2
	RBP4
	RELA
	RET
	RETN
	RHOA
	RHOD
	RNF41
	RORA
	RORB
	RPA1
	RPL36AP25
	RPS4XP9
	RSPO3
	RXRA
	S100A6
	S100B
	S100G
	SAA1
	SAA2
	SCARB2
	SCD
	SCG5
	SCNN1A
	SDC1
	SEC14L2
	SELP
	SEM1
	SEMA3A
	SEMA7A
	SERPINA1
	SERPINA12
	SERPINA3
	SERPINA6
	SERPINA7
	SERPINB4
	SFRP4
	SHC1
	SIK2
	SIL1
	SIRT1
	SKP2
	SLC10A1
	SLC12A3
	SLC17A5
	SLC1A3
	SLC2A4
	SLC6A3
	SLC6A4
	SLC8A1
	SLCO1B1
	SLCO1B3
	SMAD2
	SMAD6
	SMAD7
	SMPD2
	SNCA
	SOD1
	SOX4
	SOX5
	SOX6
	SPTBN1
	SQSTM1
	SRC
	SRD5A1
	SRD5A2
	SREBF1
	SSH1
	SST
	SSTR1
	SSTR2
	SSTR3
	SSTR4
	SSTR5
	ST3GAL1
	STAR
	STAT3
	STAT5B
	STK11
	STS
	STUB1
	SULT1A1
	SULT1A3
	SULT1E1
	SULT2A1
	SYP
	TAC1
	TAC3
	TACR1
	TACR3
	TANK
	TBXAS1
	TCF7
	TCIRG1
	TERC
	TF
	TFF1
	TFRC
	TG
	TGFA
	TGFB2
	TGFB3
	TGFBR2
	TGFBR3
	TGIF1
	TGM2
	THBD
	THBS1
	THBS4
	THRA
	THSD4
	THSD7A
	TIMP1
	TIMP2
	TJP1
	TJP2
	TLR2
	TLR3
	TNFRSF1A
	TNFRSF1B
	TNFRSF25
	TNFSF10
	TNFSF15
	TNXB
	TP63
	TPH1
	TPO
	TRAF6
	TREM2
	TRH
	TRIM25
	TRPC3
	TRPM6
	TRPV1
	TRPV6
	TSC22D3
	TTF2
	TTR
	TUBA1B
	TWIST1
	TYMS
	UCHL1
	UCN
	UCP3
	UGT1A1
	UGT1A6
	UGT1A8
	UGT1A9
	UGT2B7
	USF1
	UVRAG-DT
	VCAM1
	VIP
	VLDLR
	VWF
	WLS
	WNK1
	WNT10B
	WNT16
	WNT4
	WNT9A
	WT1
	WWOX
	XDH
	XPA
	XRCC2
	XRCC5
	XRCC6
	ZBTB40
	ZDHHC13
	ZNF318
	ZNF385D
	ZNF410
