# Supplementary material for: Potential mechanism of Ziyin Tongluo Formula in the treatment of postmenopausal osteoporosis: based on network pharmacology and ovariectomized rat model
Source: Chin Med. 2021 Sep 16;16:88. doi: 10.1186/s13020-021-00503-5 (PMC8444605; doi:10.1186/s13020-021-00503-5)
Supplement: Supplementary file 3 — Additional file 3: Table S3. Detail information of "Herb-Active ingredient-Overlapping gene" network. [file 13020_2021_503_MOESM3_ESM.xls]

## Sheet: Sheet1
Detail information of "Herb-Active ingredient-Overlapping gene" network
Node1	Node2		Gene Names	Symbol Name	Herb Name	Herb Symbol Name
MOL000006	AKT1		RAC-alpha serine/threonine-protein kinase	AKT1	Caulis Millettiae	CM
MOL000006	APP		Amyloid beta A4 protein	APP	Ligustrum Lucidum	LL
MOL000006	AR		Androgen receptor	AR	Saposhnikovia Divaricata	SD
MOL000006	BCL2L1		Bcl-2-like protein 1	BCL2L1	Atractylodes Macrocephala	ATM
MOL000006	BIRC5		Baculoviral IAP repeat-containing protein 5	BIRC5	Astragalus Membranaceus	ASM
MOL000006	CASP3		Caspase-3	CASP3	Achyranthes bidentata	AB
MOL000006	CASP7		Caspase-7	CASP7	Loranthus Parasiticus	LP
MOL000006	CASP9		Caspase-9	CASP9	Paeonia Albiflora	PA
MOL000006	CCND1		G1/S-specific cyclin-D1	CCND1	Angelica Sinensis	AS
MOL000006	CD40LG		CD40 ligand	CD40LG	Rehmannia Glutinosa	RG
MOL000006	CDK4		Cell division protein kinase 4	CDK4	Ophiopogon Japonicus	OJ
MOL000006	CDKN1A		Cyclin-dependent kinase inhibitor 1	CDKN1A	Scolopendra Subspinipes Mutilans	SSM
MOL000006	DPP4		Dipeptidyl peptidase IV	DPP4	Radix Glycyrrhizae Preparata	RGP
MOL000006	EGFR		Epidermal growth factor receptor	EGFR
MOL000006	ERBB2		Receptor tyrosine-protein kinase erbB-2	ERBB2
MOL000006	GSTP1		Glutathione S-transferase P	GSTP1
MOL000006	HMOX1		Heme oxygenase 1	HMOX1
MOL000006	ICAM1		Intercellular adhesion molecule 1	ICAM1
MOL000006	IFNG		Interferon gamma	IFNG
MOL000006	IL10		Interleukin-10	IL10
MOL000006	IL4		Interleukin-4	IL4
MOL000006	IL4		Interleukin-6	IL6
MOL000006	IL6		Insulin receptor	INSR
MOL000006	INSR		Transcription factor AP-1	JUN
MOL000006	JUN		Mitogen-activated protein kinase 1	MAPK1
MOL000006	MAPK1		Induced myeloid leukemia cell differentiation protein Mcl-1	MCL1
MOL000006	MCL1		Hepatocyte growth factor receptor	MET
MOL000006	MET		Interstitial collagenase	MMP1
MOL000006	MMP1		Matrix metalloproteinase-9	MMP9
MOL000006	MMP9		Nuclear receptor coactivator 2	NCOA2
MOL000006	NCOA2		Phosphatidylinositol-4,5-bisphosphate 3-kinase catalytic subunit, gamma isoform	PIK3CG
MOL000006	NCOA2		Peroxisome proliferator-activated receptor gamma	PPARG
MOL000006	PIK3CG		mRNA of PKA Catalytic Subunit C-alpha	PRKACA
MOL000006	PPARG		Prostaglandin G/H synthase 1	PTGS1
MOL000006	PRKACA		Prostaglandin G/H synthase 2	PTGS2
MOL000006	PTGS1		Transcription factor p65	RELA
MOL000006	PTGS2		Solute carrier family 2, facilitated glucose transporter member 4	SLC2A4
MOL000006	RELA		Tumor necrosis factor	TNF
MOL000006	SLC2A4		Cellular tumor antigen p53	TP53
MOL000006	TNF		Vascular endothelial growth factor A	VEGFA
MOL000006	TP53		Xanthine dehydrogenase/oxidase	XDH
MOL000006	VEGFA		Estrogen receptor	ESR1
MOL000006	XDH		Coagulation factor Xa	F10
MOL000011	AR		Thrombin	F2
MOL000011	DPP4		Coagulation factor VII	F7
MOL000011	ESR1		Calcium-activated potassium channel subunit alpha 1	KCNMA1
MOL000011	F10		Nuclear receptor coactivator 1	NCOA1
MOL000011	F2		Nitric oxide synthase, inducible	NOS2
MOL000011	F7		Nitric-oxide synthase, endothelial	NOS3
MOL000011	KCNMA1		Progesterone receptor	PGR
MOL000011	NCOA1		Beta-2 adrenergic receptor	ADRB2
MOL000011	NOS2		Mu-type opioid receptor	OPRM1
MOL000011	NOS3		Retinoic acid receptor RXR-alpha	RXRA
MOL000011	PTGS2		Aryl hydrocarbon receptor	AHR
MOL000033	PGR		Arachidonate 5-lipoxygenase	ALOX5
MOL000049	ADRB2		Apoptosis regulator BAX	BAX
MOL000049	AR		Apoptosis regulator Bcl-2	BCL2
MOL000049	DPP4		Caspase-8	CASP8
MOL000049	F2		Caveolin-1	CAV1
MOL000049	NOS3		C-C motif chemokine 2	CCL2
MOL000049	OPRM1		Collagen alpha-1(I) chain	COL1A1
MOL000049	PTGS2		Collagen alpha-1(III) chain	COL3A1
MOL000049	RXRA		C-reactive protein	CRP
MOL000072	NCOA1		Cathepsin D	CTSD
MOL000072	NCOA2		Cytochrome P450 1A1	CYP1A1
MOL000072	PTGS2		Cytochrome P450 1A2	CYP1A2
MOL000085	PGR		Cytochrome P450 1B1	CYP1B1
MOL000098	ADRB2		Cytochrome P450 3A4	CYP3A4
MOL000098	AHR		Pro-epidermal growth factor	EGF
MOL000098	AKT1		Tissue factor	F3
MOL000098	ALOX5		Proto-oncogene c-Fos	FOS
MOL000098	AR		Glutathione S-transferase Mu 1	GSTM1
MOL000098	BAX		Hypoxia-inducible factor 1-alpha	HIF1A
MOL000098	BCL2		78 kDa glucose-regulated protein	HSPA5
MOL000098	BCL2L1		Heat shock protein beta-1	HSPB1
MOL000098	BIRC5		Insulin-like growth factor II	IGF2
MOL000098	CASP3		Insulin-like growth factor-binding protein 3	IGFBP3
MOL000098	CASP8		Interferon regulatory factor 1	IRF1
MOL000098	CASP9		Stromelysin-1	MMP3
MOL000098	CAV1		Myeloperoxidase	MPO
MOL000098	CCL2		Myc proto-oncogene protein	MYC
MOL000098	CCND1		NAD(P)H dehydrogenase [quinone] 1	NQO1
MOL000098	CD40LG		Nuclear receptor subfamily 1 group I member 2	NR1I2
MOL000098	CDKN1A		Nuclear receptor subfamily 1 group I member 3	NR1I3
MOL000098	COL1A1		Ornithine decarboxylase	ODC1
MOL000098	COL3A1		Poly [ADP-ribose] polymerase 1	PARP1
MOL000098	CRP		Tissue-type plasminogen activator	PLAT
MOL000098	CTSD		Urokinase-type plasminogen activator	PLAU
MOL000098	CYP1A1		Serum paraoxonase/arylesterase 1	PON1
MOL000098	CYP1A2		Peroxisome proliferator-activated receptor delta	PPARD
MOL000098	CYP1B1		Protein kinase C beta type	PRKCD
MOL000098	CYP3A4		Phosphatidylinositol-3,4,5-trisphosphate 3-phosphatase and dual-specificity protein phosphatase PTEN	PTEN
MOL000098	DPP4		Runt-related transcription factor 2	RUNX2
MOL000098	EGF		E-selectin	SELE
MOL000098	EGFR		Plasminogen activator inhibitor 1	SERPINE1
MOL000098	ERBB2		Superoxide dismutase [Cu-Zn]	SOD1
MOL000098	F10		Osteopontin	SPP1
MOL000098	F2		Signal transducer and activator of transcription 1-alpha/beta	STAT3
MOL000098	F3		Estrogen sulfotransferase	SULT1E1
MOL000098	F7		Transforming growth factor beta-1	TGFB1
MOL000098	FOS		Thrombomodulin	THBD
MOL000098	GSTM1		Vascular cell adhesion protein 1	VCAM1
MOL000098	GSTP1		Cell division protein kinase 2	CDK2
MOL000098	HIF1A		Glycogen synthase kinase-3 beta	GSK3B
MOL000098	HMOX1		Mitogen-activated protein kinase 14	MAPK14
MOL000098	HSPA5		Estrogen receptor beta	ESR2
MOL000098	HSPA5		Alcohol dehydrogenase 1B	ADH1B
MOL000098	HSPB1		Alcohol dehydrogenase 1C	ADH1C
MOL000098	ICAM1		Cyclin-A2	CCNA2
MOL000098	IFNG		5-hydroxytryptamine 2A receptor	HTR2A
MOL000098	IGF2		Sodium-dependent serotonin transporter	SLC6A4
MOL000098	IGFBP3		Mineralocorticoid receptor	NR3C2
MOL000098	IL10		Beta-1 adrenergic receptor	ADRB1
MOL000098	IL4		Sodium-dependent dopamine transporter	SLC6A3
MOL000098	IL6		3 beta-hydroxysteroid dehydrogenase/Delta 5-->4-isomerase type 1	HSD3B1
MOL000098	INSR		3 beta-hydroxysteroid dehydrogenase/Delta 5-->4-isomerase type 2	HSD3B2
MOL000098	IRF1		NAD-dependent deacetylase sirtuin-1	SIRT1
MOL000098	JUN		Mitogen-activated protein kinase 8	MAPK8
MOL000098	MAPK1		Antileukoproteinase	SLPI
MOL000098	MMP1		Beta-secretase	BACE1
MOL000098	MMP3		Fatty acid synthase	FASN
MOL000098	MMP9		Protein kinase C epsilon type	PRKCE
MOL000098	MPO		Catalase	CAT
MOL000098	MYC		Carbonic anhydrase II	CA2
MOL000098	NCOA2		Monocyte differentiation antigen CD14	CD14
MOL000098	NOS3		Arachidonate 12-lipoxygenase, 12S-type	ALOX12
MOL000098	NOS3		Fos-related antigen 1	FOSL1
MOL000098	NQO1		Nuclear factor of activated T-cells, cytoplasmic 1	NFATC1
MOL000098	NR1I2		Apolipoprotein B-100	APOB
MOL000098	NR1I3
MOL000098	ODC1
MOL000098	PARP1
MOL000098	PIK3CG
MOL000098	PLAT
MOL000098	PLAU
MOL000098	PON1
MOL000098	PPARD
MOL000098	PPARD
MOL000098	PPARD
MOL000098	PPARG
MOL000098	PRKACA
MOL000098	PRKCD
MOL000098	PTEN
MOL000098	PTGS1
MOL000098	PTGS2
MOL000098	RELA
MOL000098	RUNX2
MOL000098	RXRA
MOL000098	SELE
MOL000098	SERPINE1
MOL000098	SLC2A4
MOL000098	SOD1
MOL000098	SPP1
MOL000098	STAT3
MOL000098	SULT1E1
MOL000098	TGFB1
MOL000098	THBD
MOL000098	TNF
MOL000098	TP53
MOL000098	VCAM1
MOL000098	VEGFA
MOL000098	XDH
MOL000173	ADRB2
MOL000173	AKT1
MOL000173	AR
MOL000173	BAX
MOL000173	BCL2
MOL000173	CASP3
MOL000173	CASP9
MOL000173	CCL2
MOL000173	CCND1
MOL000173	CDK2
MOL000173	CDKN1A
MOL000173	DPP4
MOL000173	ESR1
MOL000173	GSK3B
MOL000173	IL6
MOL000173	JUN
MOL000173	MAPK14
MOL000173	MCL1
MOL000173	MMP1
MOL000173	NOS2
MOL000173	PIK3CG
MOL000173	PPARD
MOL000173	PRKACA
MOL000173	PRKCD
MOL000173	PTGS1
MOL000173	PTGS2
MOL000173	RELA
MOL000173	RXRA
MOL000173	TNF
MOL000173	TP53
MOL000211	PGR
MOL000239	AR
MOL000239	CDK2
MOL000239	DPP4
MOL000239	ESR2
MOL000239	NCOA2
MOL000239	NOS2
MOL000239	PTGS1
MOL000239	PTGS2
MOL000296	ADH1B
MOL000296	ADH1C
MOL000296	NCOA2
MOL000296	PGR
MOL000296	PTGS1
MOL000296	PTGS2
MOL000296	RXRA
MOL000354	AR
MOL000354	CCNA2
MOL000354	CDK2
MOL000354	DPP4
MOL000354	ESR1
MOL000354	ESR2
MOL000354	F2
MOL000354	F7
MOL000354	GSK3B
MOL000354	MAPK14
MOL000354	NCOA1
MOL000354	NCOA2
MOL000354	NOS2
MOL000354	NOS3
MOL000354	PIK3CG
MOL000354	PPARD
MOL000354	PPARD
MOL000354	PRKACA
MOL000354	PTGS1
MOL000354	PTGS2
MOL000354	RELA
MOL000354	XDH
MOL000358	ADRB2
MOL000358	BAX
MOL000358	BCL2
MOL000358	CASP3
MOL000358	CASP8
MOL000358	CASP9
MOL000358	HTR2A
MOL000358	JUN
MOL000358	NCOA2
MOL000358	OPRM1
MOL000358	PGR
MOL000358	PIK3CG
MOL000358	PON1
MOL000358	PRKACA
MOL000358	PTGS1
MOL000358	PTGS2
MOL000358	SLC6A4
MOL000358	TGFB1
MOL000359	NCOA2
MOL000359	NR3C2
MOL000359	PGR
MOL000371	ADRB1
MOL000371	ADRB2
MOL000371	ESR1
MOL000371	F2
MOL000371	NCOA2
MOL000371	NOS2
MOL000371	NOS3
MOL000371	OPRM1
MOL000371	PTGS1
MOL000371	PTGS2
MOL000371	RXRA
MOL000378	ADRB1
MOL000378	ADRB2
MOL000378	AR
MOL000378	CCNA2
MOL000378	CDK2
MOL000378	DPP4
MOL000378	ESR1
MOL000378	ESR2
MOL000378	F10
MOL000378	F2
MOL000378	GSK3B
MOL000378	HTR2A
MOL000378	KCNMA1
MOL000378	MAPK14
MOL000378	NCOA2
MOL000378	NOS2
MOL000378	NOS3
MOL000378	PPARD
MOL000378	PRKACA
MOL000378	PTGS1
MOL000378	PTGS2
MOL000378	RXRA
MOL000378	SLC6A3
MOL000378	SLC6A4
MOL000379	NCOA2
MOL000379	PTGS2
MOL000380	ADRB2
MOL000380	ESR1
MOL000380	F2
MOL000380	NCOA1
MOL000380	NCOA2
MOL000380	NOS2
MOL000380	PTGS1
MOL000380	PTGS2
MOL000380	RXRA
MOL000387	KCNMA1
MOL000387	MET
MOL000387	PTGS1
MOL000387	PTGS2
MOL000392	ADRB2
MOL000392	AR
MOL000392	CCNA2
MOL000392	CDK2
MOL000392	DPP4
MOL000392	ESR1
MOL000392	ESR2
MOL000392	F2
MOL000392	GSK3B
MOL000392	HSD3B1
MOL000392	HSD3B2
MOL000392	IL4
MOL000392	JUN
MOL000392	MAPK14
MOL000392	NOS2
MOL000392	NOS3
MOL000392	PPARD
MOL000392	PPARG
MOL000392	PRKACA
MOL000392	PTGS1
MOL000392	PTGS2
MOL000392	RXRA
MOL000392	SIRT1
MOL000392	SLC6A3
MOL000392	SLC6A4
MOL000417	ADRB2
MOL000417	AR
MOL000417	CCNA2
MOL000417	CDK2
MOL000417	DPP4
MOL000417	ESR1
MOL000417	ESR2
MOL000417	GSK3B
MOL000417	MAPK14
MOL000417	NCOA2
MOL000417	NOS2
MOL000417	PPARD
MOL000417	PRKACA
MOL000417	PTGS1
MOL000417	PTGS2
MOL000417	RXRA
MOL000422	AHR
MOL000422	AKT1
MOL000422	ALOX5
MOL000422	AR
MOL000422	BAX
MOL000422	BCL2
MOL000422	CASP3
MOL000422	CYP1A1
MOL000422	CYP1A2
MOL000422	CYP1B1
MOL000422	CYP3A4
MOL000422	DPP4
MOL000422	F2
MOL000422	F7
MOL000422	GSTM1
MOL000422	GSTP1
MOL000422	HMOX1
MOL000422	ICAM1
MOL000422	INSR
MOL000422	JUN
MOL000422	MAPK8
MOL000422	MMP1
MOL000422	NCOA2
MOL000422	NOS2
MOL000422	NOS3
MOL000422	NR1I2
MOL000422	NR1I3
MOL000422	PGR
MOL000422	PIK3CG
MOL000422	PPARD
MOL000422	PPARG
MOL000422	PRKACA
MOL000422	PTGS1
MOL000422	PTGS2
MOL000422	RELA
MOL000422	SELE
MOL000422	SLC2A4
MOL000422	SLPI
MOL000422	STAT3
MOL000422	TNF
MOL000422	VCAM1
MOL000422	XDH
MOL000433	CDK2
MOL000433	F2
MOL000433	GSK3B
MOL000442	PTGS2
MOL000442	RXRA
MOL000449	ADH1C
MOL000449	ADRB1
MOL000449	ADRB2
MOL000449	HTR2A
MOL000449	NCOA1
MOL000449	NCOA2
MOL000449	NR3C2
MOL000449	PGR
MOL000449	PLAU
MOL000449	PRKACA
MOL000449	PTGS1
MOL000449	PTGS2
MOL000449	RXRA
MOL000449	SLC6A3
MOL000461	PTGS1
MOL000461	PTGS2
MOL000468	ADRB2
MOL000468	AR
MOL000468	BACE1
MOL000468	CCNA2
MOL000468	CDK2
MOL000468	DPP4
MOL000468	ESR1
MOL000468	ESR2
MOL000468	F2
MOL000468	GSK3B
MOL000468	MAPK14
MOL000468	NCOA1
MOL000468	NCOA2
MOL000468	NOS2
MOL000468	PPARD
MOL000468	PRKACA
MOL000468	PTGS1
MOL000468	PTGS2
MOL000468	RXRA
MOL000469	PGR
MOL000470	AR
MOL000470	F10
MOL000470	PTGS2
MOL000471	BAX
MOL000471	CASP3
MOL000471	CDKN1A
MOL000471	FASN
MOL000471	MYC
MOL000471	NCOA2
MOL000471	PIK3CG
MOL000471	PRKACA
MOL000471	PRKCD
MOL000471	PRKCE
MOL000471	PTGS1
MOL000471	PTGS2
MOL000471	TNF
MOL000471	TP53
MOL000483	ADRB2
MOL000483	PTGS1
MOL000483	PTGS2
MOL000490	ESR2
MOL000490	GSK3B
MOL000490	MAPK14
MOL000490	NCOA2
MOL000490	NOS2
MOL000490	PTGS1
MOL000490	PTGS2
MOL000492	CAT
MOL000492	ESR1
MOL000492	NCOA2
MOL000492	PRKACA
MOL000492	PTGS1
MOL000492	PTGS2
MOL000492	RXRA
MOL000493	NCOA2
MOL000493	PGR
MOL000493	PIK3CG
MOL000493	PTGS1
MOL000493	PTGS2
MOL000497	ADRB2
MOL000497	AR
MOL000497	BCL2
MOL000497	CA2
MOL000497	CCNA2
MOL000497	CCND1
MOL000497	CDK2
MOL000497	CDK4
MOL000497	ESR1
MOL000497	ESR2
MOL000497	F10
MOL000497	GSK3B
MOL000497	MAPK1
MOL000497	MAPK14
MOL000497	NCOA2
MOL000497	NOS2
MOL000497	PPARD
MOL000497	PTGS1
MOL000497	PTGS2
MOL000497	RELA
MOL000497	SLC6A3
MOL000497	STAT3
MOL000500	ADRB2
MOL000500	AR
MOL000500	CCNA2
MOL000500	CDK2
MOL000500	DPP4
MOL000500	ESR1
MOL000500	ESR2
MOL000500	GSK3B
MOL000500	HTR2A
MOL000500	MAPK14
MOL000500	NOS2
MOL000500	PPARD
MOL000500	PRKACA
MOL000500	PTGS1
MOL000500	PTGS2
MOL000500	RXRA
MOL000500	SLC6A3
MOL000500	SLC6A4
MOL000501	PRKACA
MOL000501	PTGS1
MOL000501	PTGS2
MOL000502	AR
MOL000502	CCNA2
MOL000502	CDK2
MOL000502	DPP4
MOL000502	ESR1
MOL000502	ESR2
MOL000502	GSK3B
MOL000502	MAPK14
MOL000502	NCOA2
MOL000502	NOS2
MOL000502	PPARD
MOL000502	PRKACA
MOL000502	PTGS1
MOL000502	PTGS2
MOL000503	AR
MOL000503	PIK3CG
MOL000503	PRKACA
MOL000507	ADRB2
MOL000507	AR
MOL000507	CCNA2
MOL000507	CDK2
MOL000507	DPP4
MOL000507	ESR1
MOL000507	ESR2
MOL000507	GSK3B
MOL000507	MAPK14
MOL000507	NOS2
MOL000507	PIK3CG
MOL000507	PPARD
MOL000507	PRKACA
MOL000507	PTGS1
MOL000507	PTGS2
MOL000507	RXRA
MOL000785	ADRB2
MOL000785	AR
MOL000785	CDK2
MOL000785	ESR1
MOL000785	ESR2
MOL000785	F7
MOL000785	NCOA2
MOL000785	NOS2
MOL000785	NOS3
MOL000785	PRKACA
MOL000785	PTGS1
MOL000785	PTGS2
MOL000785	RXRA
MOL000953	NR3C2
MOL000953	PGR
MOL001006	NCOA2
MOL001006	NR3C2
MOL001006	PGR
MOL001454	ADRB2
MOL001454	AR
MOL001454	ESR1
MOL001454	F10
MOL001454	NCOA2
MOL001454	NOS2
MOL001454	NOS3
MOL001454	PRKACA
MOL001454	PTGS1
MOL001454	PTGS2
MOL001454	RXRA
MOL001458	AR
MOL001458	ESR1
MOL001458	NOS2
MOL001458	NOS3
MOL001458	PTGS1
MOL001458	PTGS2
MOL001484	ADRB2
MOL001484	OPRM1
MOL001484	PIK3CG
MOL001484	PRKACA
MOL001484	PTGS1
MOL001484	PTGS2
MOL001484	RXRA
MOL001494	NCOA2
MOL001494	PTGS1
MOL001494	PTGS2
MOL001919	NR3C2
MOL001919	PGR
MOL001924	CD14
MOL001924	IL6
MOL001924	TNF
MOL001941	DPP4
MOL001941	F2
MOL001941	PIK3CG
MOL001941	PRKACA
MOL001941	PTGS2
MOL001956	ADRB2
MOL001956	DPP4
MOL001956	F2
MOL001956	PIK3CG
MOL001956	PTGS2
MOL001956	RXRA
MOL002311	CCNA2
MOL002311	ESR1
MOL002311	F2
MOL002311	GSK3B
MOL002311	MAPK14
MOL002311	NOS2
MOL002311	PPARD
MOL002311	PTGS2
MOL002565	ADRB2
MOL002565	CCNA2
MOL002565	CDK2
MOL002565	DPP4
MOL002565	ESR1
MOL002565	ESR2
MOL002565	HTR2A
MOL002565	NOS2
MOL002565	OPRM1
MOL002565	PIK3CG
MOL002565	PRKACA
MOL002565	PTGS1
MOL002565	PTGS2
MOL002565	RXRA
MOL002565	SLC6A3
MOL002565	SLC6A4
MOL002643	PGR
MOL002644	ADRB2
MOL002644	DPP4
MOL002644	F2
MOL002644	PTGS2
MOL002644	RXRA
MOL002710	NCOA2
MOL002710	PTGS2
MOL002714	AHR
MOL002714	AKT1
MOL002714	ALOX12
MOL002714	AR
MOL002714	BAX
MOL002714	BAX
MOL002714	BCL2
MOL002714	CASP3
MOL002714	DPP4
MOL002714	FOS
MOL002714	FOSL1
MOL002714	HIF1A
MOL002714	IGF2
MOL002714	MMP9
MOL002714	MPO
MOL002714	NCOA1
MOL002714	NCOA2
MOL002714	NFATC1
MOL002714	PIK3CG
MOL002714	PRKACA
MOL002714	PTGS1
MOL002714	PTGS2
MOL002714	RELA
MOL002714	TP53
MOL002714	VEGFA
MOL002897	AR
MOL002897	ESR1
MOL002897	NCOA2
MOL002897	NOS2
MOL002897	NOS3
MOL002897	PRKACA
MOL002897	PTGS2
MOL002897	RXRA
MOL003588	AR
MOL003588	CCNA2
MOL003588	CDK2
MOL003588	DPP4
MOL003588	ESR1
MOL003588	F2
MOL003588	PIK3CG
MOL003588	PRKACA
MOL003588	PTGS1
MOL003588	PTGS2
MOL003588	RXRA
MOL003847	AR
MOL003847	ESR1
MOL003847	ESR2
MOL003847	F10
MOL003847	GSK3B
MOL003847	PTGS1
MOL003847	PTGS2
MOL004355	NCOA2
MOL004355	NR3C2
MOL004355	PGR
MOL004576	APOB
MOL004576	ICAM1
MOL004576	PIK3CG
MOL004576	PTGS1
MOL004576	PTGS2
MOL004576	RELA
MOL004576	RXRA
MOL004718	NCOA2
MOL004718	NR3C2
MOL004718	PGR
MOL004808	AR
MOL004808	CCNA2
MOL004808	CDK2
MOL004808	DPP4
MOL004808	ESR1
MOL004808	ESR2
MOL004808	F10
MOL004808	F2
MOL004808	F7
MOL004808	GSK3B
MOL004808	NCOA2
MOL004808	NOS2
MOL004808	PPARD
MOL004808	PTGS2
MOL004810	AR
MOL004810	CCNA2
MOL004810	CDK2
MOL004810	ESR1
MOL004810	ESR2
MOL004810	F10
MOL004810	GSK3B
MOL004810	MAPK14
MOL004810	NOS2
MOL004810	PPARD
MOL004810	PTGS1
MOL004810	PTGS2
MOL004824	AR
MOL004824	CCNA2
MOL004824	CDK2
MOL004824	DPP4
MOL004824	ESR1
MOL004824	ESR2
MOL004824	F10
MOL004824	F2
MOL004824	F7
MOL004824	GSK3B
MOL004824	MAPK14
MOL004824	NOS2
MOL004824	PPARD
MOL004824	PTGS2
MOL004855	AR
MOL004855	ESR1
MOL004855	F10
MOL004855	F2
MOL004855	NCOA2
MOL004855	NOS2
MOL004855	PPARD
MOL004855	PTGS2
MOL004863	AR
MOL004863	CCNA2
MOL004863	CDK2
MOL004863	ESR1
MOL004863	F10
MOL004863	F2
MOL004863	GSK3B
MOL004863	MAPK14
MOL004863	NCOA2
MOL004863	NOS2
MOL004863	PPARD
MOL004863	PTGS2
MOL004891	ADRB2
MOL004891	AR
MOL004891	CCNA2
MOL004891	CDK2
MOL004891	ESR1
MOL004891	ESR2
MOL004891	GSK3B
MOL004891	MAPK14
MOL004891	NCOA1
MOL004891	NOS2
MOL004891	OPRM1
MOL004891	PIK3CG
MOL004891	PPARD
MOL004891	PRKACA
MOL004891	PTGS1
MOL004891	PTGS2
MOL004891	RXRA
MOL004903	F10
MOL004903	F7
MOL004903	PTGS2
MOL004903	SOD1
MOL004904	AR
MOL004904	CCNA2
MOL004904	CDK2
MOL004904	ESR1
MOL004904	F10
MOL004904	F2
MOL004904	F7
MOL004904	NOS2
MOL004904	PPARD
MOL004904	PTGS2
MOL004914	AR
MOL004914	CDK2
MOL004914	ESR1
MOL004914	GSK3B
MOL004914	MAPK14
MOL004914	PPARD
MOL004914	PRKACA
MOL004959	ADRB2
MOL004959	AR
MOL004959	CCNA2
MOL004959	CDK2
MOL004959	ESR1
MOL004959	ESR2
MOL004959	F10
MOL004959	F2
MOL004959	GSK3B
MOL004959	MAPK14
MOL004959	NCOA1
MOL004959	NCOA2
MOL004959	NOS2
MOL004959	NOS3
MOL004959	PIK3CG
MOL004959	PPARD
MOL004959	PTGS1
MOL004959	PTGS2
MOL004959	RXRA
MOL005000	AR
MOL005000	CCNA2
MOL005000	DPP4
MOL005000	ESR1
MOL005000	ESR2
MOL005000	F10
MOL005000	F2
MOL005000	GSK3B
MOL005000	MAPK14
MOL005000	NCOA2
MOL005000	NOS2
MOL005000	NOS3
MOL005000	PPARD
MOL005000	PTGS2
MOL005007	AR
MOL005007	CCNA2
MOL005007	CDK2
MOL005007	ESR1
MOL005007	ESR2
MOL005007	F10
MOL005007	F7
MOL005007	GSK3B
MOL005007	KCNMA1
MOL005007	NCOA1
MOL005007	NCOA2
MOL005007	NOS2
MOL005007	PPARD
MOL005007	PPARD
MOL005007	PRKACA
MOL005007	PTGS1
MOL005007	PTGS2
MOL005016	AR
MOL005016	CCNA2
MOL005016	CDK2
MOL005016	DPP4
MOL005016	ESR1
MOL005016	ESR2
MOL005016	GSK3B
MOL005016	MAPK14
MOL005016	NCOA2
MOL005016	NOS2
MOL005016	PPARD
MOL005016	PTGS1
MOL005016	PTGS2
MOL005016	RXRA
MOL005017	AR
MOL005017	CCNA2
MOL005017	CDK2
MOL005017	ESR1
MOL005017	F2
MOL005017	GSK3B
MOL005017	MAPK14
MOL005017	PPARD
MOL005017	PRKACA
MOL005017	PTGS2
MOL005147	ADRB2
MOL005147	AR
MOL005147	CA2
MOL005147	CCNA2
MOL005147	CDK2
MOL005147	DPP4
MOL005147	ESR1
MOL005147	F10
MOL005147	F2
MOL005147	GSK3B
MOL005147	NCOA2
MOL005147	NOS2
MOL005147	PTGS2
MOL005190	HMOX1
MOL005190	NCOA2
MOL005190	NQO1
MOL005190	PIK3CG
MOL005190	PRKACA
MOL005190	PTGS1
MOL005190	PTGS2
MOL005384	ADRB2
MOL005384	F10
MOL005384	F7
MOL005384	KCNMA1
MOL005384	NCOA1
MOL005384	PRKACA
MOL005384	PTGS1
MOL005384	PTGS2
MOL005384	RXRA
MOL007514	NCOA2
MOL011730	CCNA2
MOL011730	CDK2
MOL011730	DPP4
MOL011730	NOS2
MOL011730	PTGS1
MOL011730	PTGS2
MOL011732	F10
MOL011732	F2
MOL011732	PTGS2
MOL011740	AR
MOL011740	CDK2
MOL011740	DPP4
MOL011740	ESR1
MOL011740	ESR2
MOL011740	F2
MOL011740	GSK3B
MOL011740	NOS2
MOL011740	PPARD
MOL011740	PTGS2
MOL011747	AR
MOL011747	CDK2
MOL011747	DPP4
MOL011747	ESR1
MOL011747	ESR2
MOL011747	F10
MOL011747	F2
MOL011747	NOS2
MOL011747	PPARD
MOL011747	PTGS2
MOL011749	DPP4
MOL011749	F2
MOL011749	PTGS2
MOL011749	RXRA
MOL011753	ADRB2
MOL011753	AR
MOL011753	CDK2
MOL011753	DPP4
MOL011753	ESR1
MOL011753	ESR2
MOL011753	F2
MOL011753	GSK3B
MOL011753	NOS2
MOL011753	NOS3
MOL011753	OPRM1
MOL011753	PTGS1
MOL011753	PTGS2
MOL011753	RXRA
MOL012461	PGR
MOL013077	ADRB2
MOL013077	CA2
MOL013077	CDK2
MOL013077	DPP4
MOL013077	ESR1
MOL013077	F2
MOL013077	PTGS2
MOL000006	CM
MOL000006	LL
MOL000011	SD
MOL000033	ATM
MOL000033	ASM
MOL000033	CM
MOL000049	ATM
MOL000072	ATM
MOL000085	AB
MOL000098	ASM
MOL000098	AB
MOL000098	LL
MOL000098	LP
MOL000173	SD
MOL000173	AB
MOL000211	PA
MOL000211	ASM
MOL000239	ASM
MOL000296	ASM
MOL000296	CM
MOL000354	ASM
MOL000358	PA
MOL000358	AS
MOL000358	SD
MOL000358	ASM
MOL000358	CM
MOL000358	AB
MOL000358	LL
MOL000359	PA
MOL000359	SD
MOL000359	LP
MOL000359	RG
MOL000371	ASM
MOL000378	ASM
MOL000379	ASM
MOL000380	ASM
MOL000387	ASM
MOL000392	ASM
MOL000392	CM
MOL000417	ASM
MOL000417	CM
MOL000422	PA
MOL000422	ASM
MOL000422	AB
MOL000422	LL
MOL000433	ASM
MOL000442	ASM
MOL000449	AS
MOL000449	CM
MOL000449	OJ
MOL000449	AB
MOL000449	RG
MOL000461	CM
MOL000468	CM
MOL000469	CM
MOL000470	CM
MOL000471	CM
MOL000483	CM
MOL000490	CM
MOL000492	PA
MOL000492	CM
MOL000493	CM
MOL000497	CM
MOL000500	CM
MOL000501	CM
MOL000502	CM
MOL000503	CM
MOL000507	CM
MOL000785	AB
MOL000953	SSM
MOL001006	AB
MOL001454	AB
MOL001458	AB
MOL001484	RGP
MOL001494	SD
MOL001919	PA
MOL001924	PA
MOL001941	SD
MOL001956	AS
MOL002311	RGP
MOL002565	ASM
MOL002643	AB
MOL002644	SD
MOL002710	PA
MOL002714	AB
MOL002897	AB
MOL003588	SD
MOL003847	AB
MOL004355	AB
MOL004576	LL
MOL004718	AB
MOL004808	RGP
MOL004810	RGP
MOL004824	RGP
MOL004855	RGP
MOL004863	RGP
MOL004891	RGP
MOL004903	RGP
MOL004904	RGP
MOL004914	RGP
MOL004959	RGP
MOL005000	RGP
MOL005007	RGP
MOL005016	CM
MOL005017	RGP
MOL005147	LL
MOL005190	CM
MOL005190	LL
MOL005384	AS
MOL007514	SD
MOL011730	SD
MOL011732	SD
MOL011740	SD
MOL011747	SD
MOL011749	SD
MOL011753	SD
MOL012461	AB
MOL013077	SD
