# Supplementary material for: Potential mechanism of Ziyin Tongluo Formula in the treatment of postmenopausal osteoporosis: based on network pharmacology and ovariectomized rat model
Source: Chin Med. 2021 Sep 16;16:88. doi: 10.1186/s13020-021-00503-5 (PMC8444605; doi:10.1186/s13020-021-00503-5)
Supplement: Supplementary file 4 — Additional file 4: Table S4. Results of Gene Ontology (GO) terms and pathways. [file 13020_2021_503_MOESM4_ESM.xls]

## Sheet: Sheet1
Results of Gene Ontology (GO) terms and pathways
Category	Term	Count	FDR
GOTERM_BP_DIRECT	GO:0045944~positive regulation of transcription from RNA polymerase II promoter	23	1.05e-11
GOTERM_BP_DIRECT	GO:0043066~negative regulation of apoptotic process	20	1.64e-14
GOTERM_BP_DIRECT	GO:0042493~response to drug	18	9.56e-15
GOTERM_BP_DIRECT	GO:0045893~positive regulation of transcription, DNA-templated	17	1.06e-09
GOTERM_BP_DIRECT	GO:0007568~aging	14	1.48e-12
GOTERM_BP_DIRECT	GO:0010628~positive regulation of gene expression	14	6.37e-10
GOTERM_BP_DIRECT	GO:0008284~positive regulation of cell proliferation	14	8.59e-07
GOTERM_BP_DIRECT	GO:0007165~signal transduction	14	0.0322188
GOTERM_BP_DIRECT	GO:0001525~angiogenesis	12	5.49e-08
GOTERM_BP_DIRECT	GO:0000122~negative regulation of transcription from RNA polymerase II promoter	12	0.00907896
GOTERM_BP_DIRECT	GO:0032355~response to estradiol	11	1.51e-10
GOTERM_BP_DIRECT	GO:0071222~cellular response to lipopolysaccharide	11	1.39e-09
GOTERM_BP_DIRECT	GO:0006954~inflammatory response	11	0.00019
GOTERM_BP_DIRECT	GO:0008285~negative regulation of cell proliferation	11	0.000285
GOTERM_BP_DIRECT	GO:0045471~response to ethanol	10	2.85e-08
GOTERM_BP_DIRECT	GO:0001666~response to hypoxia	10	2.41e-06
GOTERM_BP_DIRECT	GO:0043065~positive regulation of apoptotic process	10	0.000299
GOTERM_BP_DIRECT	GO:0071456~cellular response to hypoxia	9	5.23e-07
GOTERM_BP_DIRECT	GO:0001934~positive regulation of protein phosphorylation	9	4.94e-06
GOTERM_BP_DIRECT	GO:0010629~negative regulation of gene expression	9	9.02e-06
Category	Term	Count	FDR
GOTERM_CC_DIRECT	GO:0005615~extracellular space	21	8.6e-08
GOTERM_CC_DIRECT	GO:0005829~cytosol	25	0.0010382
GOTERM_CC_DIRECT	GO:0005576~extracellular region	17	0.00300576
GOTERM_CC_DIRECT	GO:0005654~nucleoplasm	22	0.00402478
GOTERM_CC_DIRECT	GO:0005634~nucleus	30	0.0200439
GOTERM_CC_DIRECT	GO:0005739~mitochondrion	14	0.0408356
Category	Term	Count	FDR
GOTERM_MF_DIRECT	GO:0019899~enzyme binding	18	3.15e-14
GOTERM_MF_DIRECT	GO:0008134~transcription factor binding	13	2.78e-08
GOTERM_MF_DIRECT	GO:0042802~identical protein binding	17	2.11e-07
GOTERM_MF_DIRECT	GO:0005515~protein binding	44	0.000157
GOTERM_MF_DIRECT	GO:0001077~transcriptional activator activity, RNA polymerase II core promoter proximal region sequence-specific binding	9	0.000459
GOTERM_MF_DIRECT	GO:0005125~cytokine activity	8	0.000909
GOTERM_MF_DIRECT	GO:0046982~protein heterodimerization activity	11	0.000923
GOTERM_MF_DIRECT	GO:0019903~protein phosphatase binding	6	0.00133309
GOTERM_MF_DIRECT	GO:0044212~transcription regulatory region DNA binding	8	0.00325627
GOTERM_MF_DIRECT	GO:0019901~protein kinase binding	9	0.014704
GOTERM_MF_DIRECT	GO:0003682~chromatin binding	9	0.0195156
Category	Term	Count	FDR
KEGG_PATHWAY	hsa04668:TNF signaling pathway	17	6.52e-15
KEGG_PATHWAY	hsa04066:HIF-1 signaling pathway	16	4.24e-14
KEGG_PATHWAY	hsa04068:FoxO signaling pathway	15	1.89e-10
KEGG_PATHWAY	hsa04151:PI3K-Akt signaling pathway	18	6.72e-08
KEGG_PATHWAY	hsa05323:Rheumatoid arthritis	11	3.7e-07
KEGG_PATHWAY	hsa04620:Toll-like receptor signaling pathway	11	2.38e-06
KEGG_PATHWAY	hsa04010:MAPK signaling pathway	14	1.22e-05
KEGG_PATHWAY	hsa04380:Osteoclast differentiation	11	1.9e-05
KEGG_PATHWAY	hsa04917:Prolactin signaling pathway	9	2.82e-05
KEGG_PATHWAY	hsa04210:Apoptosis	8	0.000227
KEGG_PATHWAY	hsa04115:p53 signaling pathway	8	0.000392
KEGG_PATHWAY	hsa04915:Estrogen signaling pathway	8	0.00566591
KEGG_PATHWAY	hsa04630:Jak-STAT signaling pathway	9	0.00717408
KEGG_PATHWAY	hsa04919:Thyroid hormone signaling pathway	8	0.0153297
KEGG_PATHWAY	hsa04064:NF-kappa B signaling pathway	7	0.0332871
