# Supplementary material for: Potential mechanism of Ziyin Tongluo Formula in the treatment of postmenopausal osteoporosis: based on network pharmacology and ovariectomized rat model
Source: Chin Med. 2021 Sep 16;16:88. doi: 10.1186/s13020-021-00503-5 (PMC8444605; doi:10.1186/s13020-021-00503-5)
Supplement: Supplementary file 5 — Additional file 5: Table S5. The binding energies of ten core compounds and fifty key proteins. [file 13020_2021_503_MOESM5_ESM.xls]

## Sheet: vs_result all
The binding energies of ten core compounds and fifty key proteins
Protein	PDB ID	quercetin	kaempferol	luteolin	baicalein	7Omethylisomucronulatol	beta-sitosterol	formononetin	isorhamnetin	licochalconea	wogonin
AKT1	6npz	-8	-7.8	-8.1	-8.4	-6.8	-8.4	-8.3	-7.9	-7.5	-7.5
ESR1	4pxm	-6.3	-7.3	-7.2	-8.1	-5.7	-5.2	-5.9	-6.1	-5.5	-8
MAPK14	6sfo	-9.3	-9.2	-9.3	-9.6	-7.4	-7.4	-9.3	-8.7	-8.3	-8.9
PTGS2	5f19	-8.7	-8.1	-8.9	-9	-7.5	-7.3	-8.4	-9.2	-8.9	-8.4
TNF	3m2w	-9.2	-8.9	-9.5	-9.4	-7.7	-9.2	-9	-9.1	-8.7	-9.2
TGFβ1	5vqp	-9.4	-8.4	-7.3	-7.6	-8.3	-7.9	-9.3	-8.5	-9	-8.5
BCL2L1	3sp7	-7.5	-7.6	-7.5	-8.4	-7.8	-7.6	-7.6	-7.5	-8.6	-8.4
CASP3	2xyp	-5	-5	-5.2	-5.4	-5.2	-5.6	-5.3	-5	-5	-5.7
Caspa9	5juy	-9.1	-9.3	-9.5	-9.6	-6.4	-7.6	-8.8	-9.2	-8.7	-8.7
CCL2	2isp	-4.7	-4.7	-4.9	-5.2	-5.2	-5.4	-4.7	-4.9	-4.7	-5.6
CCND1	2w96	-6	-6	-6.8	-6.8	-4.8	-5.7	-5.6	-6.2	-6.1	-5.6
EGFR	4rj3	-9	-8.7	-8.8	-8.6	-7	-7.8	-8.7	-8.8	-9.1	-8.4
ERBB2	3pp0	-8.7	-8.6	-9.2	-8.6	-7.1	-9.3	-8.9	-8.3	-8.5	-8.4
FOS	5fv8	-4.4	-4.5	-4.4	-4.5	-4.3	-3.5	-4.2	-4.4	-5.1	-4.2
HMOX1	6eha	-6.8	-6.6	-7.6	-7.1	-6.3	-7	-7	-6.8	-7.2	-7.3
ICAM1	3bqn	-7.6	-7.7	-8.2	-8.6	-7.5	-8.5	-7.9	-7.6	-8	-8.5
IL4	3pbl	-3.9	-3.8	-4	-4.1	-3.5	-4.3	-3.9	-3.4	-4.3	-4.4
JUN	2p331	-8	-7.8	-8.1	-7.7	-6.6	-8.3	-7.9	-7.9	-7.6	-7.8
MAPK1	6slg	-8.1	-7.4	-7.9	-7.9	-7	-9	-8.1	-7.9	-7.9	-7.7
MAPK8	2xrw	-7.8	-7.3	-8.2	-8.1	-6.9	-8	-7.7	-7.5	-8.2	-8
MCL1	6oqc	-8.2	-7.8	-8.5	-8.1	-7.7	-8	-8.5	-7.9	-8.3	-7.9
MMP3	1g49	-9.7	-9	-9.9	-9.2	-7.1	-6.4	-8.4	-8.8	-7.7	-8
MYC	5g1x	-8.1	-7.9	-8.7	-8.3	-7.3	-8.4	-8.4	-7.8	-7.6	-8.1
NOS2	4nos	-6.2	-5.8	-6.2	-6.1	-5.6	-5.6	-6.4	-5.8	-5.8	-5.9
NOS3	3nos	-9.1	-9.4	-9.1	-9.5	-8	-9.7	-9.2	-9.3	-8.1	-9.7
RELA	6qh1	-5.9	-5.7	-5.7	-5.6	-5.8	-5.9	-5.4	-5.6	-5.5	-5.5
SERPINE1	4g8r	-6.8	-6.9	-7.5	-7.8	-7	-6.8	-7.5	-6.9	-7.4	-7.9
SPP1	6uh5	-8.2	-8	-8.3	-7.7	-7.4	-7.5	-7.4	-8.2	-8.3	-7.8
TP53	6upt	-4.6	-4.5	-5.1	-5	-4.7	2.7	-1.9	-2.7	-0.9	-5.2
VEGFA	5dn2	-7.9	-7.4	-7.8	-7.3	-5.9	-7	-7.2	-7	-6.4	-7.1
CASP8	4prz	19.7	20.3	21.9	26.1	29.3	50.3	17.8	24.8	34.9	36.8
STAT3	6njs	-9.5	-8.2	-2.1	20	-1.3	12	-3.1
EGF	4d90	-5.2	3.7	7.8	-8.1	13	-1.2	-5.2	9.2
IL10	1lqs	-3.4	2.6	-12.7	-6.2	-3.9	-9	-7.6	-2.4	-7	-16.7
MMP1	1su3	-1.9	-3.4	3.4	5.2	-3.1	8.7	5.7	12.3	-4.2	9.5
PPARG	7awd	-3.4	5.8	2.4	5.1	-3.2	4.9	13.2	2.8	-5.3	2.7
IFNG	2e8o	3.7	3.3	4.8	10.4	-1.4	7.5	3.6	-6.4	5.8	14.2
CDKNIA	3ts8	5.1	-9.5	-6.4	3.5	-7.2	-10.3	2.6	-2.5	1.7	7.3
AR	7bu7	-8.3	-8.6	-5.3	-8.7	-6.4	-15.7	-9.3	-7.3	-8.9	-11.4
CAT	6sqs	-1.9	-3.7	-4.2	-3.8	-4.7	-8.3	-4.7	-3.7	-9.5	-5.3
SIRTI	5btr	4.2	4.7	-5.7	-5.7	-5.7	-7.5	8.3	-3.7	9.2	-7.3
PLAU	3qn7	-5.6	8.6	-7.2	3.6	5.2	5.8	8.4	11.7	-3.5	7.5
MPO	7lag	3.5	-4.7	-2.9	6.4	-2.9	-7.3	-8.6	-11.4	9.5	-2.8
CRP	3pvn	-4.9	-7.3	-6.2	-3.2	-9.4	-6.3	-8.6	-3.9	8.4	2.8
PGR	3gdh	-2.3	-13.2	-5.6	-4.3	-7.5	-15.8	-9.6	-5.8	5.8	-4.8
HIF1A	1h2m	3.6	-18.3	-9.2	-6.9	-9.4	6.8	5.3	-6.4	-2.6	-9.3
VCAM1	1ij9	6.8	12.9	-4.8	3.6	7.9	9.3	5.3	8.5	-7.3	-9.5
IL6	1alu	-13.5	-20.4	-15.2	7.4	0.5	42.5	7.6	19.5	-3.8	11.5
MMP9	5th6	-18.2	25	9.7	6.3	13.5	11.5	9.4	-7.4	21.6	5.7
PTEN	2n7x	2.8	7.9	5.6	9.6	24.6	16.3	9.6	6.4	11.7	9.6

## Sheet: Sheet5
	IL61alu		MMP91gkd		PTEN5bug		TGFB15vqp	HIF1A5jwp
7Omethylisomucronulatol	0.5	7Omethylisomucronulatol	-2.8	7Omethylisomucronulatol	6	7Omethylisomucronulatol	-3.3
beta-sitosterol	42.5	beta-sitosterol	4.1	baicalein	6.6	berberine	-3.3	aloeemodin41.9
bsitosterol	24.5	bsitosterol	4	beta-sitosterol	50.1	Bifendate	-3.1	paeoniflorin29.3
paeoniflorin	3.7	kaempferol	-1.1	GancaoninG	72.7	glyasperinB	-2.9
		Omethylnissolin	35.3	kaempferol	12.9	kaempferol	-3.4
baicalein	7.4	Phellopterin	-4.7	licochalconea	16.1	licochalconea	-3
		PsiBaptigenin	8.3	Lupinidine	-0.3	liquiritin	-3.1
		Spinasterol	-3.4	Medicagol	22	Mandenol	-2
				Spinasterol	35	sitosterol	-2.2
1Methoxyphaseollidin	5.5	1Methoxyphaseollidin	0	1Methoxyphaseollidin	16.7	1Methoxyphaseollidin	-3.6
3Hydroxystigmast	53.5	3Hydroxystigmast	6.6	3Hydroxystigmast	25.8	3Hydroxystigmast	-2.3
5OMethylvisamminol	8.2	5OMethylvisamminol	-4.3	5OMethylvisamminol	10.4	5OMethylvisamminol	-3.1
aloeemodin	-0.8	aloeemodin	-4.4	aloeemodin	-1.7	aloeemodin	-3.6
Ammidin	-3.6	Ammidin	-5.1	Ammidin	4.1	Ammidin	-3.5	imperatorin9.3
anomalin	12.9	anomalin	3.1	anomalin	40.9	anomalin	-2.7	Lupinidine7.5
		baicalein	-5.4	aspinasterol	65.8	baicalein	-3.6	Ammidin5.5
Bifendate	14.7	Bifendate	0.7	berberine	71.5	beta-sitosterol	-1.9	suchilactone35.2
campesterol	29.1	campesterol	2.2	Bifendate	23	Cajinin	-3.2	PyrethrinII23.6
catechin	-4.5	catechin	-5.2	bsitosterol	32.2	Calycosin	-3.1	anomalin23.3
Cholesterol	30.2	Cholesterol	-1.8	Cajinin	38.7	campesterol	-2.6	Phellopterin22.5
cnidilin	-2.1	cnidilin	-4.5	Calycosin	17	catechin	-3.3	cnidilin18.4
cyclopenta[a]phenanthren	46	cyclopenta[a]phenanthren	5.3	campesterol	32.4	Cholesterol	-2.2	methylcosadienoate15.7
cyclopentaphenanthrenedione	49.6	cyclopentaphenanthrenedione	3.4	catechin	1.4	cnidilin	-3.2	Mandenol10.3
Decursin	33.4	Decursin	14.2	Cholesterol	31.7	coptisine	-3.3	AKG-4.3
divaricatol	12.5	divaricatol	3.7	cnidilin	3.6	cyclopenta[a]phenanthren	-2.3
eriodictyol	-3.6	epiberberine	34.7	coptisine	55.3	cyclopentaphenanthrenedione	-3.8
FA	12.8	eriodictyol	-4.8	cyclopenta[a]phenanthren	34	Decursin	-2.8
Glycyrol	34.4	FA	11.9	cyclopentaphenanthrenedione	29	dihydroxyphenylhydroxypropan	-2
imperatorin	-3.1	glyasperinF	9.1	Decursin	25.7	divaricatol	-3.2
ledebouriellol	14.3	Glycyrol	-4.3	divaricatol	7.1	epiberberine	-2.9
liquiritin	17.4	imperatorin	-5.2	epiberberine	38.3	eriodictyol	-3.6
Lupinidine	-4.9	Inermine	-1.4	eriodictyol	0	FA	-2.9
Mandenol	-2.2	isorhamnetin	12.5	FA	41.9	formononetin	-3.3
methylcosadienoate	-1.5	Jaranol	13.5	formononetin	13.8	GancaoninG	-1.9
Phellopterin	-3	ledebouriellol	-2.6	glyasperinB	52.3	glyasperinF	-3.1
PyrethrinII	9	liquiritin	0.2	glyasperinF	41.9	Glycyrol	-3.4
sitosterol	36.8	Lupinidine	-4.2	Glycyrol	18.2	hederagenin	0.1
Stigmasterol	25.7	luteolin	11	imperatorin	1.7	imperatorin	-3.5
suchilactone	5.6	Mandenol	-2.2	Inermine	13.6	Inermine	-3.4
taxifolin	-2.8	Medicagol	-1.6	InophyllumE	83.5	InophyllumE	-3.9
wogonin	4.8	Medicarpin	1.9	isorhamnetin	19.5	isorhamnetin	-3.5
	TLA-3	methylcosadienoate	-2.5	Jaranol	15.5	Jaranol	-3.4
		paeoniflorin	1.6	ledebouriellol	14.4	ledebouriellol	-3
		poriferastaol	-1.7	liquiritin	29.8	licopyranocoumarin	-1.7
		PyrethrinII	-0.2	luteolin	14.1	Lupinidine	-3.5
		quercetin	-2	Mairin	85.7	luteolin	-3.3
		sitosterol	-1.5	Mandenol	1.7	Mairin	-3
		Stigmasterol	-3.6	Medicarpin	15	Medicagol	-3.7
		suchilactone	5.4	methylcosadienoate	2.7	Medicarpin	-3.4
		taxifolin	-4.7	Omethylnissolin	14.4	methylcosadienoate	-2
		wogonin	-5.8	paeoniflorin	19.9	Omethylnissolin	-3.3
			BUM-3	palmatine	69.7	paeoniflorin	-3.2
				petunidin	27.6	palmatine	-2.4
				Phellopterin	14.8	petunidin	-2.7
				poriferastaol	72.3	Phellopterin	-3.3
				PsiBaptigenin	38.8	poriferastaol	-0.3
				PyrethrinII	10.3	PsiBaptigenin	-3.5
				quercetin	13.3	PyrethrinII	-2.7
				shinpterocarpin	38.4	quercetin	-3.4
				sitosterol	33.2	shinpterocarpin	-3
				Stigmasterol	33.4	Spinasterol	-1.8
				suchilactone	19	Stigmasterol	-1.6
				taxifolin	5.6	suchilactone	-2.8
				Vestitol	18.3	taxifolin	-3.5
				wogonin	7.7	Vestitol	-3.4
					TLA-3.9	wogonin	-3.5
							NAG-3

## Sheet: Sheet1
	AKT16npz	BCL2L13sp7	CASP32xyp	Caspa95juy	CCL22isp	CCND12w96	ERBB23pp0	ESR14pxm	FOS5fv8	HMOX16eha	ICAM13bqn	IL43pbl	JUN2p331	MAPK16slg	MAPK82xrw	MAPK146sfo	Mcl1NOS	MMP31g49	JUN2p331	MAPK16slg	MAPK82xrw	MAPK146sfo	Mcl1NOS	MMP31g49	PTGS25f19	RELA6qhl	SERPINE14g8r	SPP16uh5	TNF3m2w	TP536upt	VEGFA5dn2
1Methoxyphaseollidin	-7.9	-8.5	-5.7	-9.5	-5.4	-5.4	-7.8	-6.6	-4.7	-7.5	-9.3	-4.1	-8.9	-8.5	-8.3	-5.6	-8.5	-7.5	-8.9	-8.5	-8.3	-5.6	-8.5	-7.5	-9	-5.5	-7.7	-7	-9.3	-3.6	-6.9
3Hydroxystigmast	-7.8	-8.3	-5.2	-5	-5	-5	-9.6	-2.2	-4	-7.4	-8.3	-3.7	-8.6	-8.8	-7	-8.9	-6.7	-7.8	-8.6	-8.8	-7	-8.9	-6.7	-7.8	-8	-5.8	-6.6	-4.7	-6.2	13.2	-7.2
5OMethylvisamminol	-7.5	-7	-5.1	-7.6	-5.4	-5.7	-7.6	-7.8	-4.3	-6.9	-7.2	-4	-7.4	-7.5	-7.9	-6.5	-7.3	-6.8	-7.4	-7.5	-7.9	-6.5	-7.3	-6.8	-7.1	-5.7	-7.6	-7.6	-9.1	-6.6	-6.5
7Omethylisomucronulatol	-6.8	-7.8	-5.2	-6.4	-5.2	-4.8	-7.1	-5.7	-4.3	-6.3	-7.5	-3.5	-6.6	-7	-6.9	-7.4	-7.7	-7.1	-6.6	-7	-6.9	-7.4	-7.7	-7.1	-7.5	-5.8	-7	-7.4	-7.7	-4.7	-5.9
aloeemodin	-8	-7.4	-5.8	-9.3	-5.9	-7.8	-8.3	-8.3	-4.4	-7	-7.8	-4.1	-8.6	-8.1	-8.5	-6.5	-7.4	-6.7	-8.6	-8.1	-8.5	-6.5	-7.4	-6.7	-9.5	-5.6	-7.8	-7.2	-9.8	-8	-7.3
Ammidin	-7.8	-7.3	-5.2	-8.9	-5.3	-6.1	-8.2	-7.7	-4.2	-6.9	-8	-4.3	-7.6	-7.2	-7.9	-7.9	-7.5	-7.4	-7.6	-7.2	-7.9	-7.9	-7.5	-7.4	-7.9	-5.4	-7.2	-7.7	-8.6	-6.7	-6.5
anomalin	-8.1	-8	-4.6	-4	-5.2	-3.9	-6.4	-2.7	-4.3	-7.4	-8.6	-3.5	-5.4	-7.4	-6.7	5	-8.5	-5.6	-5.4	-7.4	-6.7	5	-8.5	-5.6	-7.4	-6	-6.7	-6.6	-7.4	-0.4	-5.9
aspinasterol	-7.8	-7.8	-4.2	-9.7	-4.6	-2	-8.7	-1.6	-4	-6.9	-9	-2.8	-7.7	-8.3	-8	-7.4	-8	-7.4	-7.7	-8.3	-8	-7.4	-8	-7.4	-7.7	-5.8	-6.9	-7.4	-8.6	7.5	-6.3
baicalein	-8.4	-8.4	-5.4	-9.6	-5.2	-6.8	-8.6	-8.1	-4.5	-7.1	-8.6	-4.1	-7.7	-7.9	-8.1	-9.6	-8.1	-9.2	-7.7	-7.9	-8.1	-9.6	-8.1	-9.2	-9	-5.6	-7.8	-7.7	-9.4	-5	-7.3
berberine	-8.6	-7.9	-4.1	-10.4	-5.1	-4.6	-9.1	2.1	-4.8	-7.7	-8.1	-3.9	-8.7	-8.5	-8.5	-9	-7.6	-8.5	-8.7	-8.5	-8.5	-9	-7.6	-8.5	-9.3	-6.1	-8.1	-7.3	-9.4	6.3	-6.8
beta-sitosterol	-8.4	-7.6	-5.6	-7.6	-5.4	-5.7	-9.3	-5.2	-3.5	-7	-8.5	-4.3	-8.3	-9	-8	-7.4	-8	-6.4	-8.3	-9	-8	-7.4	-8	-6.4	-7.3	-5.9	-6.8	-7.5	-9.2	2.7	-7
Bifendate	-7.1	-6.5	-5.2	-5.8	-4.9	-4.2	-5.9	-3.7	-4	-6.2	-7	-3.4	-7.8	-7.8	-8.4	-0.6	-6.2	-6.4	-7.8	-7.8	-8.4	-0.6	-6.2	-6.4	-6.3	-5.4	-6.9	-6.1	-8.5	-5.1	-5.9
bsitosterol	-8.4	-7.8	-5.5	-7.6	-5.2	-5.7	-9.4	-5.3	-4	-7.1	-9.5	-4.2	-8.3	-9	-8	-7.5	-8.8	-7.3	-8.3	-9	-8	-7.5	-8.8	-7.3	-7.3	-5.9	-6.8	-7.5	-9.2	0.2	-6.9
Cajinin	-8.2	-7.3	-5.7	-8.9	-5.2	-5.3	-8.6	-6.7	-4.4	-6.9	-7.8	-3.9	-8	-8.2	-8.3	-8.5	-8.2	-8.9	-8	-8.2	-8.3	-8.5	-8.2	-8.9	-8.9	-5.4	-7.7	-7.3	-8.9	-1.9	-7.7
Calycosin	-8.2	-7.6	-4.9	-8.5	-4.9	-5.2	-9	-6	-4.1	-7.1	-7.8	-3.8	-7.6	-8.2	-7.9	-9	-8.3	-8.5	-7.6	-8.2	-7.9	-9	-8.3	-8.5	-8.6	-5.5	-7.1	-7.3	-9.2	-1	-7.1
campesterol	-8.4	-7.8	-3.6	-7	-5.7	-2.6	-9.1	-6.1	-4.1	-7.4	-9.4	-4	-8.4	-9.3	-7.8	-8.1	-9	-8.2	-8.4	-9.3	-7.8	-8.1	-9	-8.2	-7.4	-5.9	-6.7	-8.1	-9.2	-2.3	-6.8
catechin	-7.1	-6.9	-5.3	-5.4	-5.3	-4.9	-9.3	-7.4	-4.7	-6.6	-8.2	-3.8	-6.9	-7	-6.4	-6.2	-8.4	-7.8	-6.9	-7	-6.4	-6.2	-8.4	-7.8	-7.1	-5.3	-5.7	-7.8	-7.8	-5.1	-6.2
Cholesterol	-8.2	-7.5	-5	-9	-4.9	-5.3	-8.8	-6.3	-4.1	-7.2	-9.2	-3.8	-8.1	-9.1	-8	-7.7	-9.2	-8.1	-8.1	-9.1	-8	-7.7	-9.2	-8.1	-9.1	-5.7	-6.5	-8.2	-8.7	-2.6	-6.6
cnidilin	-7.2	-7.5	-5.7	-7.9	-5.3	-4.8	-8	-7.2	-4.1	-7	-7.7	-3.8	-7.6	-7.1	-7.8	-7.2	-7.8	-7.3	-7.6	-7.1	-7.8	-7.2	-7.8	-7.3	-7.9	-6	-7	-7.3	-8.5	-6.5	-6.4
coptisine	-9.1	-8.7	-4.9	-11.6	-5.8	-5	-10.8	-0.1	-5.1	-8.4	-8.6	-4.3	-9	-9.2	-8.9	-9.1	-7.9	-9.1	-9	-9.2	-8.9	-9.1	-7.9	-9.1	-9.1	-6.3	-8.8	-6.7	-9.7	8.2	-7.7
cyclopenta[a]phenanthren	-8.4	-7.3	-5.1	-8	-5.3	-5.9	-8.7	-4.5	-4	-7.6	-8.6	-3.9	-8.1	-9.2	-8	-7.6	-8.4	-6.8	-8.1	-9.2	-8	-7.6	-8.4	-6.8	-7.2	-5.6	-6.5	-7.2	-8.5	0.4	-6.5
cyclopentaphenanthrenedione	-8.2	-8.1	-6.6	-5.9	-6.1	-2	-7.5	-8.8	-4.7	-8.3	-10	-4.7	-8.2	-8.5	-7.8	-4.6	-9.3	-7.9	-8.2	-8.5	-7.8	-4.6	-9.3	-7.9	-6	-6.4	-6.6	-6.9	-8.3	1.6	-5.9
Decursin	-8.4	-8.1	-5	-8.5	-5.1	-5.3	-9.1	-8.4	-4.3	-7.7	-8.2	-3.9	-7.7	-8.1	-7.2	-9.2	-8.9	-8.9	-7.7	-8.1	-7.2	-9.2	-8.9	-8.9	-7.7	-5.5	-7.2	-8	-9.5	-4.2	-7.1
dihydroxyphenylhydroxypropan	-8	-8.3	-2.6	-7.9	-5.3	-4.2	-8.4	5.5	-4	-7.3	-7.6	-3.7	-7.3	-8.4	-8.5	-7.4	-8.5	-8	-7.3	-8.4	-8.5	-7.4	-8.5	-8	-7.6	-5.9	-7.1	-6.9	-7.4	10.6	-6.2
divaricatol	-7.9	-7.3	-5.2	-8.1	-5.4	-4.9	-7.2	-5.5	-4.3	-7	-7.3	-3.7	-7.8	-7.6	-7.5	-5.7	-7	-7.3	-7.8	-7.6	-7.5	-5.7	-7	-7.3	-8.1	-5.6	-6.9	-8.1	-7.7	-2.2	-6.1
epiberberine	-8.8	-7.9	-4.9	-9.2	-5.6	-5	-10.7	-5.5	-4.6	-7.6	-8.4	-3.9	-8.6	-8.6	-8.5	-9.4	-9.2	-8.3	-8.6	-8.6	-8.5	-9.4	-9.2	-8.3	-8.6	-5.9	-8.4	-8.5	-9.4	-0.2	-7.1
eriodictyol	-7.4	-7	-5.3	-5.1	-5.5	-4.8	-8.2	-6.3	-4.2	-7	-7.8	-4	-5.9	-7	-5.7	-7.3	-9	-7.3	-5.9	-7	-5.7	-7.3	-9	-7.3	-6.9	-5.6	-5.8	-7.9	-7.1	-5.3	-6.3
FA	-8.6	-7.3	-3.9	-6.9	-4.9	-2.9	-3.9	7.4	-3.9	-7.5	-7.8	-3.4	-8	-8	-6.5	-6.8	-6.6	-6.7	-8	-8	-6.5	-6.8	-6.6	-6.7	-7.3	-5.2	-6.8	-7.4	-6.2	1.9	-6.9
formononetin	-8.3	-7.6	-5.3	-8.8	-4.7	-5.6	-8.9	-5.9	-4.2	-7	-7.9	-3.9	-7.9	-8.1	-7.7	-9.3	-8.5	-8.4	-7.9	-8.1	-7.7	-9.3	-8.5	-8.4	-8.4	-5.4	-7.5	-7.4	-9	-1.9	-7.2
GancaoninG	-8.2	-7.4	-3.5	-9	-4.4	-6	-7.9	-1.3	-4.3	-7.5	-8	-3.6	-7.7	-8	-8.5	-8.1	-8.3	-8.2	-7.7	-8	-8.5	-8.1	-8.3	-8.2	-8.1	-5.7	-7	-6.8	-9.5	-0.2	-7.5
glyasperinB	-7.9	-7.4	-4.4	-8.7	-4.5	-5.2	-8.5	-1.5	-4.4	-7.8	-7.8	-3.5	-7.5	-8.4	-8.4	-7.9	-7.7	-8.4	-7.5	-8.4	-8.4	-7.9	-7.7	-8.4	-8.3	-5.6	-7	-7.9	-9	-1.3	-7.2
glyasperinF	-8.3	-8	-5.3	-7.9	-5.3	-5.8	-8.7	-6.2	-4.8	-7.9	-9.1	-3.9	-8.3	-9	-8.8	-8.6	-8.2	-7.2	-8.3	-9	-8.8	-8.6	-8.2	-7.2	-9.5	-5.8	-7.3	-8.3	-8.8	0.4	-8
Glycyrol	-8.6	-7.5	-5.7	-8.5	-5.2	-5.1	-8.4	-3.1	-4.4	-7.5	-8.3	-4	-7.8	-8.7	-8.6	-7.5	-7.5	-8.8	-7.8	-8.7	-8.6	-7.5	-7.5	-8.8	-8.4	-5.9	-8.6	-7.5	-9.7	-1.3	-6.7
hederagenin	-7.6	-8.2	-1.8	1	-5.7	1	-5.1	10.7	-4.5	-8.1	-7.7	-4	-6.1	-8.9	-2.7	1.1	-7.3	-5.2	-6.1	-8.9	-2.7	1.1	-7.3	-5.2	-6.8	-6.7	-6.3	-4.1	-0.2	58	-4.2
imperatorin	-7.8	-7.3	-5.2	-8.8	-5.3	-6.1	-8.2	-7.7	-4.3	-6.9	-8	-4.6	-7.6	-7.3	-8	-7.9	-7.5	-7.4	-7.6	-7.3	-8	-7.9	-7.5	-7.4	-7.9	-5.9	-7.2	-7.7	-8.6	-6.8	-6.4
Inermine	-8.3	-7.9	-5.5	-9.4	-6.1	-5.3	-10	-7	-4.9	-7.3	-8.6	-4	-8.2	-8.3	-9.1	-9.6	-8.1	-9.2	-8.2	-8.3	-9.1	-9.6	-8.1	-9.2	-9.3	-5.8	-7.9	-7.5	-9	-0.2	-6.5
InophyllumE	-9.1	-9.5	-5.8	-7.3	-6.2	-3.4	-4.1	2.9	-5.2	-9.2	-10.3	-4.6	-9.2	-9.8	-6.4	6.7	-8.7	-7.6	-9.2	-9.8	-6.4	6.7	-8.7	-7.6	-9.3	-6.4	-8.8	-5.4	-8.6	7.6	-7.2
isorhamnetin	-7.9	-7.5	-5	-9.2	-4.9	-6.2	-8.3	-6.1	-4.4	-6.8	-7.6	-3.4	-7.9	-7.9	-7.5	-8.7	-7.9	-8.8	-7.9	-7.9	-7.5	-8.7	-7.9	-8.8	-9.2	-5.6	-6.9	-8.2	-9.1	-2.7	-7
Jaranol	-7.3	-7.7	-5	-8.2	-4.5	-5.6	-7.4	-3.7	-4.2	-6.8	-7	-3.5	-7.4	-7.3	-7.4	-8.9	-7.3	-8.1	-7.4	-7.3	-7.4	-8.9	-7.3	-8.1	-8	-5.9	-6.9	-7.8	-9.2	-1.6	-6.8
kaempferol	-7.8	-7.6	-5	-9.3	-4.7	-6	-8.6	-7.3	-4.5	-6.6	-7.7	-3.8	-7.8	-7.4	-7.3	-9.2	-7.8	-9	-7.8	-7.4	-7.3	-9.2	-7.8	-9	-8.1	-5.7	-6.9	-8	-8.9	-4.5	-7.4
ledebouriellol	-8.2	-7.8	-5.1	-6	-5	-4.7	-6.7	-3.2	-4.7	-7.4	-7.3	-4.3	-8.7	-8	-7.4	-6.1	-6.8	-7.2	-8.7	-8	-7.4	-6.1	-6.8	-7.2	-7.3	-5.7	-6.7	-7.7	-6.9	-2.6	-6.3
licochalconea	-7.5	-8.6	-5	-8.7	-4.7	-6.1	-8.5	-5.5	-5.1	-7.2	-8	-4.3	-7.6	-7.9	-8.2	-8.3	-8.3	-7.7	-7.6	-7.9	-8.2	-8.3	-8.3	-7.7	-8.9	-5.5	-7.4	-8.3	-8.7	-0.9	-6.4
licopyranocoumarin	-8.1	-7.7	-3.8	-7.6	-5.1	-2.9	-8.9	5.2	-4.2	-7.3	-7.4	-3.8	-7.8	-8.4	-7.5	-5.6	-8	-7.7	-7.8	-8.4	-7.5	-5.6	-8	-7.7	-8.1	-5.8	-8.8	-6.1	-6.9	28.6	-6.6
liquiritin	-7.9	-7.7	-4.9	-7.5	-5.4	-5	-7.9	-4.5	-4.6	-8.4	-8.3	-3.9	-6.8	-8.3	-6.7	-7	-7.5	-7.2	-6.8	-8.3	-6.7	-7	-7.5	-7.2	-8.6	-6	-6.6	-8.8	-7.4	1.3	-7
Lupinidine	-7	-7.5	-5.3	-5.7	-5.3	-4.2	-7.5	-8.3	-3.7	-6.8	-7.7	-3.7	-6.6	-6.7	-5.9	-7	-7.3	-7.2	-6.6	-6.7	-5.9	-7	-7.3	-7.2	-6.2	-4.9	-5.4	-6.7	-7.2	-4.7	-5.7
luteolin	-8.1	-7.5	-5.2	-9.5	-4.9	-6.8	-9.2	-7.2	-4.4	-7.6	-8.2	-4	-8.1	-7.9	-8.2	-9.3	-8.5	-9.9	-8.1	-7.9	-8.2	-9.3	-8.5	-9.9	-8.9	-5.7	-7.5	-8.3	-9.5	-5.1	-7.8
Mairin	-9	-8.6	-5.1	-2.4	-5.7	3.8	-4.1	0.8	-4.7	-7.3	-10	-4.6	-6.2	-8.5	-3.5	-0.7	-7.4	-6.7	-6.2	-8.5	-3.5	-0.7	-7.4	-6.7	-4.8	-6.8	-5.9	-6.2	-6.5	33.1	-5.4
Mandenol	-5	-6.7	-4	-7.2	-3.9	-6.4	-7.1	-6.3	-2.7	-5.3	-6.4	-3.3	-5.8	-5.3	-6.2	-7.3	-6.2	-6.4	-5.8	-5.3	-6.2	-7.3	-6.2	-6.4	-6.8	-4	-5.2	-5.4	-6.8	-4.6	-5.1
Medicagol	-8.6	-7.5	-5.8	-10.2	-5.6	-6.3	-9	-6.6	-4.5	-7.9	-8.3	-4	-8.5	-8.7	-8.6	-9	-8	-9.4	-8.5	-8.7	-8.6	-9	-8	-9.4	-9.5	-5.8	-8.7	-7.8	-9.5	-1.9	-8
Medicarpin	-7.7	-7.5	-5.2	-8.8	-5.5	-5.5	-9.2	-7.6	-4.6	-7.2	-8.1	-3.8	-7.8	-7.6	-8.5	-9.2	-8.2	-8.6	-7.8	-7.6	-8.5	-9.2	-8.2	-8.6	-8.8	-5.3	-7.4	-7.6	-9.3	-2.5	-6.3
methylcosadienoate	-5.9	-6.7	-3.8	-7.1	-3.7	-6.3	-7.1	-6.4	-2.7	-5.1	-6.1	-3.3	-5.6	-5.4	-6	-7.2	-6.6	-5.9	-5.6	-5.4	-6	-7.2	-6.6	-5.9	-6.7	-3.9	-5.4	-5.9	-6.5	-5.3	-4.7
Omethylnissolin	-7.6	-6.8	-5.4	-9.2	-5.1	-4.6	-8.1	-4.9	-4.2	-6.8	-7.6	-3.8	-7.9	-7.6	-8.1	-8.7	-8.1	-8	-7.9	-7.6	-8.1	-8.7	-8.1	-8	-8.4	-5.6	-7.4	-6.9	-9.2	1.2	-6.2
paeoniflorin	-7.5	-7.9	-5.5	-4.8	-5.6	-4.8	-5.5	-3	-4.5	-7.7	-7.3	-4.5	-7.5	-7.8	-6.4	-3.6	-6.9	-7.8	-7.5	-7.8	-6.4	-3.6	-6.9	-7.8	-7.7	-6.3	-6.5	-8	-8.4	3.6	-6.6
palmatine	-7.5	-7.2	-4.5	-9.3	-4.6	-4	-8.6	3.6	-4.3	-7.4	-7.4	-4	-8.1	-8	-7.7	-8	-7.1	-6.7	-8.1	-8	-7.7	-8	-7.1	-6.7	-8.9	-5.8	-7.4	-7	-8.8	8.3	-6
petunidin	-7.6	-7.6	-5.1	-6.9	-4.6	-6.3	-8.4	-5.7	-4.2	-7.3	-7.9	-3.4	-6.8	-7.8	-6.6	-7	-7.6	-7.9	-6.8	-7.8	-6.6	-7	-7.6	-7.9	-7.8	-5.6	-6.3	-8.4	-9.3	-1.7	-6.5
Phellopterin	-7.2	-7.2	-5.4	-8.6	-5.9	-5.3	-8.2	-6.6	-4	-7.2	-7.6	-4	-7.5	-7.4	-7.8	-8.2	-7	-7.4	-7.5	-7.4	-7.8	-8.2	-7	-7.4	-7.9	-5.9	-7	-6.9	-7.9	-6.1	-6.7
poriferastaol	-7.9	-7.9	-4.5	-9.8	-4.6	-3	-9.9	-2.8	-4.2	-6.5	-8.7	-4	-7.8	-8.4	-7.8	-6.8	-8	-7.3	-7.8	-8.4	-7.8	-6.8	-8	-7.3	-6.8	-5.8	-6.9	-7.3	-8.3	5.3	-6.2
PsiBaptigenin	-8.8	-7.8	-6	-9.5	-5.3	-6.1	-9.5	-6.3	-4.2	-7.3	-8.3	-4.2	-8.2	-8.6	-8.2	-9.7	-9.2	-10.3	-8.2	-8.6	-8.2	-9.7	-9.2	-10.3	-9.2	-5.9	-7.9	-7.9	-9.5	-2.4	-7.9
PyrethrinII	-7.8	-7.1	-5	-8.2	-4.6	-5.6	-8.5	-5.3	-4.5	-7.1	-7.3	-4	-7.2	-7.5	-7.4	-8.5	-8	-7.6	-7.2	-7.5	-7.4	-8.5	-8	-7.6	-7.9	-5.6	-7	-7.4	-8.2	-5	-6.1
quercetin	-8	-7.5	-5	-9.1	-4.7	-6	-8.7	-6.3	-4.4	-6.8	-7.6	-3.9	-8	-8.1	-7.8	-9.3	-8.2	-9.7	-8	-8.1	-7.8	-9.3	-8.2	-9.7	-8.7	-5.9	-6.8	-8.2	-9.2	-4.6	-7.9
shinpterocarpin	-8.9	-8.3	-5.5	-10	-6	-4.5	-10.6	0.9	-5	-8.4	-9.3	-4.5	-9.4	-9.2	-9.6	-10.2	-8.1	-9.6	-9.4	-9.2	-9.6	-10.2	-8.1	-9.6	-9.3	-6.3	-7.3	-7.7	-9.6	17.5	-7.6
sitosterol	-8.4	-7.8	-5.4	-7.6	-4.6	-5.7	-9.3	-5.2	-4	-7	-8.5	-4.2	-8.3	-9	-7.9	-7.5	-8.8	-6.4	-8.3	-9	-7.9	-7.5	-8.8	-6.4	-7.3	-5.9	-6.7	-7.5	-9.2	0.5	-6.8
Spinasterol	-7.8	-7.8	-4.5	-9.8	-4.6	-1.8	-8.7	-3.1	-4	-6.9	-9	-3.7	-7.8	-8.2	-7.9	-7.4	-8	-6	-7.8	-8.2	-7.9	-7.4	-8	-6	-7.8	-6	-6.9	-7.5	-8.5	7.5	-6.2
Stigmasterol	-8.4	-7.7	-5	-7.9	-5.9	-5.8	-8.9	-2.9	-4.4	-7.3	-8.9	-3.5	-8.6	-9.5	-7.4	-7.9	-8.5	-7.3	-8.6	-9.5	-7.4	-7.9	-8.5	-7.3	-7.6	-5.4	-7	-7.3	-8.8	0.3	-7.1
suchilactone	-7.3	-7.8	-5.5	-9.6	-5.8	-5.5	-8.5	-7.9	-4.2	-7.4	-8.4	-3.8	-7.7	-8	-8.8	-8.2	-8.1	-8.8	-7.7	-8	-8.8	-8.2	-8.1	-8.8	-7.8	-6.1	-7	-7.9	-9.3	-2.4	-7
taxifolin	-7.3	-7.2	-5.5	-4.4	-5.3	-4.8	-7.1	-6.7	-4.6	-6.6	-7.6	-3.7	-6.5	-7	-5.8	-5.2	-7.2	-7.9	-6.5	-7	-5.8	-5.2	-7.2	-7.9	-7.3	-5.7	-5.7	-7.9	-7.8	-5.2	-6
Vestitol	-7.6	-7.2	-5.1	-8.3	-4.7	-5.6	-8.3	-6.5	-3.9	-6.9	-7.4	-3.6	-7.4	-7.8	-7.6	-9.5	-8.6	-8.3	-7.4	-7.8	-7.6	-9.5	-8.6	-8.3	-8.5	-5.4	-7.4	-7.6	-8.5	-1.2	-7.3
wogonin	-7.5	-8.4	-5.7	-8.7	-5.6	-5.6	-8.4	-8	-4.2	-7.3	-8.5	-4.4	-7.8	-7.7	-8	-8.9	-7.9	-8	-7.8	-7.7	-8	-8.9	-7.9	-8	-8.4	-5.5	-7.9	-7.8	-9.2	-5.2	-7.1

## Sheet: Sheet2
AKT16npz	AKT1		与前十活性化合物对接
BCL2L13sp7	BCL2L13		AKT16npz	小于-7		小于-5
ERBB23pp0	ERBB2		BCL2L13sp7	BCL2L13sp7		AKT16npz	AKT1
HMOX16eha	HMOX1		CASP32xyp	ERBB23pp0		BCL2L13sp7	BCL2
ICAM13bqn	ICAM1		Caspa95juy	ICAM13bqn		Caspa95juy	Caspa9
JUN2p331	JUN		CCL22isp	MAPK146sfo		EGFR4rj3	EGFR
MAPK16slg	MAPK1		CCND12w96	Mcl1NOS		ERBB23pp0	ERBB2
MAPK82xrw	MAPK8		EGFR4rj3	MYC5g1x		ESR14pxm	ESR1
Mcl1NOS	Mcl1		ERBB23pp0	NOS33nos		HMOX16eha	HMOX1
MMP31g49	MMP3		ESR14pxm	PTGS25f19		ICAM13bqn	ICAM1
JUN2p331	PTGS2		FOS5fv8	SPP16uh5		JUN2p331	JUN2
MAPK16slg	SERPINE1		HMOX16eha	TNF3m2w		MAPK16slg	MAPK1
MAPK82xrw	SPP1		ICAM13bqn			MAPK82xrw	MAPK8
Mcl1NOS	TNF		IL43pbl			MAPK146sfo	MAPK14
MMP31g49	VEGFA		JUN2p331			Mcl1NOS	Mcl1
PTGS25f19			MAPK16slg			MMP31g49	MMP3
SERPINE14g8r			MAPK82xrw			MYC5g1x	MYC
SPP16uh5			MAPK146sfo			NOS24nos	NOS2
TNF3m2w			Mcl1NOS			NOS33nos	NOS3
VEGFA5dn2			MMP31g49			PTGS25f19	PTGS2
			MYC5g1x			RELA6qhl	RELA
			NOS24nos			SERPINE14g8r	SERPINE1
			NOS33nos			SPP16uh5	SPP1
			PTGS25f19			TNF3m2w	TNF
			RELA6qhl			VEGFA5dn2	VEGFA
			SERPINE14g8r
			SPP16uh5
			TNF3m2w
			TP536upt
			VEGFA5dn2

## Sheet: Sheet3
Annotation Cluster 1	Enrichment Score: 3.0506983886527808
Category	Term	Count	%	PValue	Genes	List Total	Pop Hits	Pop Total	Fold Enrichment	Bonferroni	Benjamini	FDR
KEGG_PATHWAY	hsa04668:TNF signaling pathway	8	53.3333	5.67439e-10	JUN, MAPK8, MMP3, MAPK1, AKT1, PTGS2, TNF, ICAM1	15	107	6879	34.2879	7.8874e-08	7.8874e-08	4.99346e-08
KEGG_PATHWAY	hsa04066:HIF-1 signaling pathway	6	40	8.64047e-07	ERBB2, SERPINE1, MAPK1, HMOX1, AKT1, VEGFA	15	96	6879	28.6625	0.000120095	4.58206e-05	2.90087e-05
KEGG_PATHWAY	hsa05142:Chagas disease (American trypanosomiasis)	6	40	1.28857e-06	JUN, MAPK8, SERPINE1, MAPK1, AKT1, TNF	15	104	6879	26.4577	0.000179096	4.58206e-05	2.90087e-05
KEGG_PATHWAY	hsa04620:Toll-like receptor signaling pathway	6	40	1.41686e-06	JUN, MAPK8, SPP1, MAPK1, AKT1, TNF	15	106	6879	25.9585	0.000196924	4.58206e-05	2.90087e-05
KEGG_PATHWAY	hsa04510:Focal adhesion	7	46.6667	1.64822e-06	JUN, MAPK8, ERBB2, SPP1, MAPK1, AKT1, VEGFA	15	206	6879	15.5835	0.000229077	4.58206e-05	2.90087e-05
KEGG_PATHWAY	hsa05212:Pancreatic cancer	5	33.3333	6.77057e-06	MAPK8, ERBB2, MAPK1, AKT1, VEGFA	15	65	6879	35.2769	0.00094067	0.000156852	9.93017e-05
KEGG_PATHWAY	hsa05164:Influenza A	6	40	1.62661e-05	JUN, MAPK8, MAPK1, AKT1, TNF, ICAM1	15	174	6879	15.8138	0.00225845	0.000322998	0.000204488
KEGG_PATHWAY	hsa04012:ErbB signaling pathway	5	33.3333	2.16937e-05	JUN, MAPK8, ERBB2, MAPK1, AKT1	15	87	6879	26.3563	0.00301092	0.000350591	0.000221957
KEGG_PATHWAY	hsa05200:Pathways in cancer	7	46.6667	6.78849e-05	JUN, MAPK8, ERBB2, MAPK1, AKT1, PTGS2, VEGFA	15	393	6879	8.16845	0.00939193	0.0009436	0.000597387
KEGG_PATHWAY	hsa04380:Osteoclast differentiation	5	33.3333	0.000108447	JUN, MAPK8, MAPK1, AKT1, TNF	15	131	6879	17.5038	0.0149618	0.00137037	0.000867573
KEGG_PATHWAY	hsa05161:Hepatitis B	5	33.3333	0.000160846	JUN, MAPK8, MAPK1, AKT1, TNF	15	145	6879	15.8138	0.0221112	0.00186313	0.00117953
KEGG_PATHWAY	hsa04370:VEGF signaling pathway	4	26.6667	0.000225308	MAPK1, AKT1, PTGS2, VEGFA	15	61	6879	30.0721	0.0308359	0.00234791	0.00148644
KEGG_PATHWAY	hsa05210:Colorectal cancer	4	26.6667	0.00023648	JUN, MAPK8, MAPK1, AKT1	15	62	6879	29.5871	0.0323401	0.00234791	0.00148644
KEGG_PATHWAY	hsa05211:Renal cell carcinoma	4	26.6667	0.000284753	JUN, MAPK1, AKT1, VEGFA	15	66	6879	27.7939	0.038813	0.00263871	0.00167055
KEGG_PATHWAY	hsa04664:Fc epsilon RI signaling pathway	4	26.6667	0.00031111	MAPK8, MAPK1, AKT1, TNF	15	68	6879	26.9765	0.042329	0.00270277	0.0017111
KEGG_PATHWAY	hsa05140:Leishmaniasis	4	26.6667	0.000353528	JUN, MAPK1, PTGS2, TNF	15	71	6879	25.8366	0.0479608	0.00289061	0.00183003
KEGG_PATHWAY	hsa05133:Pertussis	4	26.6667	0.000415665	JUN, MAPK8, MAPK1, TNF	15	75	6879	24.4587	0.0561514	0.00320986	0.00203214
KEGG_PATHWAY	hsa05205:Proteoglycans in cancer	5	33.3333	0.00055198	ERBB2, MAPK1, AKT1, TNF, VEGFA	15	200	6879	11.465	0.0738754	0.00403817	0.00255654
KEGG_PATHWAY	hsa04660:T cell receptor signaling pathway	4	26.6667	0.000965865	JUN, MAPK1, AKT1, TNF	15	100	6879	18.344	0.12569	0.00658088	0.00416631
KEGG_PATHWAY	hsa05231:Choline metabolism in cancer	4	26.6667	0.000994234	JUN, MAPK8, MAPK1, AKT1	15	101	6879	18.1624	0.129134	0.00658088	0.00416631
KEGG_PATHWAY	hsa05145:Toxoplasmosis	4	26.6667	0.0012737	MAPK8, MAPK1, AKT1, TNF	15	110	6879	16.6764	0.162351	0.00804745	0.00509479
KEGG_PATHWAY	hsa04010:MAPK signaling pathway	5	33.3333	0.00133604	JUN, MAPK8, MAPK1, AKT1, TNF	15	253	6879	9.06324	0.169589	0.00807436	0.00511182
KEGG_PATHWAY	hsa04071:Sphingolipid signaling pathway	4	26.6667	0.00163757	MAPK8, MAPK1, AKT1, TNF	15	120	6879	15.2867	0.203723	0.00910489	0.00576424
KEGG_PATHWAY	hsa04722:Neurotrophin signaling pathway	4	26.6667	0.00163757	JUN, MAPK8, MAPK1, AKT1	15	120	6879	15.2867	0.203723	0.00910489	0.00576424
KEGG_PATHWAY	hsa05169:Epstein-Barr virus infection	4	26.6667	0.00171739	JUN, MAPK8, AKT1, ICAM1	15	122	6879	15.0361	0.212524	0.00918143	0.00581271
KEGG_PATHWAY	hsa05160:Hepatitis C	4	26.6667	0.00220029	MAPK8, MAPK1, AKT1, TNF	15	133	6879	13.7925	0.263744	0.0109229	0.0069152
KEGG_PATHWAY	hsa05219:Bladder cancer	3	20	0.00301437	ERBB2, MAPK1, VEGFA	15	41	6879	33.5561	0.34271	0.0144482	0.00914706
KEGG_PATHWAY	hsa04932:Non-alcoholic fatty liver disease (NAFLD)	4	26.6667	0.00315943	JUN, MAPK8, AKT1, TNF	15	151	6879	12.1483	0.355871	0.0146387	0.00926767
KEGG_PATHWAY	hsa04930:Type II diabetes mellitus	3	20	0.00411301	MAPK8, MAPK1, TNF	15	48	6879	28.6625	0.436105	0.0181035	0.0114612
KEGG_PATHWAY	hsa04151:PI3K-Akt signaling pathway	5	33.3333	0.00416771	SPP1, MAPK1, AKT1, MCL1, VEGFA	15	345	6879	6.64638	0.440394	0.0181035	0.0114612
KEGG_PATHWAY	hsa05213:Endometrial cancer	3	20	0.00481255	ERBB2, MAPK1, AKT1	15	52	6879	26.4577	0.488578	0.0202203	0.0128013
KEGG_PATHWAY	hsa05152:Tuberculosis	4	26.6667	0.00494597	MAPK8, MAPK1, AKT1, TNF	15	177	6879	10.3638	0.49802	0.0202203	0.0128013
KEGG_PATHWAY	hsa04621:NOD-like receptor signaling pathway	3	20	0.00556333	MAPK8, MAPK1, TNF	15	56	6879	24.5679	0.539509	0.0214806	0.0135992
KEGG_PATHWAY	hsa05223:Non-small cell lung cancer	3	20	0.00556333	ERBB2, MAPK1, AKT1	15	56	6879	24.5679	0.539509	0.0214806	0.0135992
KEGG_PATHWAY	hsa04150:mTOR signaling pathway	3	20	0.00595769	MAPK1, AKT1, TNF	15	58	6879	23.7207	0.56421	0.0223816	0.0141696
KEGG_PATHWAY	hsa04024:cAMP signaling pathway	4	26.6667	0.00676239	JUN, MAPK8, MAPK1, AKT1	15	198	6879	9.26465	0.610606	0.0247361	0.0156603
KEGG_PATHWAY	hsa05230:Central carbon metabolism in cancer	3	20	0.00721555	ERBB2, MAPK1, AKT1	15	64	6879	21.4969	0.63454	0.025717	0.0162812
KEGG_PATHWAY	hsa04662:B cell receptor signaling pathway	3	20	0.00834807	JUN, MAPK1, AKT1	15	69	6879	19.9391	0.688156	0.0290095	0.0183657
KEGG_PATHWAY	hsa04920:Adipocytokine signaling pathway	3	20	0.00858363	MAPK8, AKT1, TNF	15	70	6879	19.6543	0.698286	0.0291006	0.0184234
KEGG_PATHWAY	hsa04917:Prolactin signaling pathway	3	20	0.00882218	MAPK8, MAPK1, AKT1	15	71	6879	19.3775	0.708211	0.0291972	0.0184846
KEGG_PATHWAY	hsa04014:Ras signaling pathway	4	26.6667	0.00973993	MAPK8, MAPK1, AKT1, VEGFA	15	226	6879	8.11681	0.743464	0.0314849	0.0199329
KEGG_PATHWAY	hsa05132:Salmonella infection	3	20	0.0119142	JUN, MAPK8, MAPK1	15	83	6879	16.5759	0.811001	0.0376379	0.0238283
KEGG_PATHWAY	hsa04914:Progesterone-mediated oocyte maturation	3	20	0.0130369	MAPK8, MAPK1, AKT1	15	87	6879	15.8138	0.838628	0.0387649	0.0245418
KEGG_PATHWAY	hsa05215:Prostate cancer	3	20	0.0133246	ERBB2, MAPK1, AKT1	15	88	6879	15.6341	0.845037	0.0387649	0.0245418
KEGG_PATHWAY	hsa05166:HTLV-I infection	4	26.6667	0.0133864	JUN, AKT1, TNF, ICAM1	15	254	6879	7.22205	0.846381	0.0387649	0.0245418
KEGG_PATHWAY	hsa04912:GnRH signaling pathway	3	20	0.0142045	JUN, MAPK8, MAPK1	15	91	6879	15.1187	0.86311	0.0402943	0.0255101
KEGG_PATHWAY	hsa04915:Estrogen signaling pathway	3	20	0.0166715	JUN, MAPK1, AKT1	15	99	6879	13.897	0.90337	0.0463466	0.0293418
KEGG_PATHWAY	hsa04931:Insulin resistance	3	20	0.0196512	MAPK8, AKT1, TNF	15	108	6879	12.7389	0.936627	0.0525291	0.0332559
KEGG_PATHWAY	hsa04068:FoxO signaling pathway	3	20	0.0294076	MAPK8, MAPK1, AKT1	15	134	6879	10.2672	0.984219	0.0756973	0.0479235
KEGG_PATHWAY	hsa04910:Insulin signaling pathway	3	20	0.0310522	MAPK8, MAPK1, AKT1	15	138	6879	9.96957	0.987533	0.0784773	0.0496835
KEGG_PATHWAY	hsa05168:Herpes simplex infection	3	20	0.0519306	JUN, MAPK8, TNF	15	183	6879	7.51803	0.999396	0.126638	0.0801736
KEGG_PATHWAY	hsa04015:Rap1 signaling pathway	3	20	0.0663341	MAPK1, AKT1, VEGFA	15	210	6879	6.55143	0.999928	0.156279	0.098939
